# Supplementary material for: Genome-Wide Analysis of the Zn(II)2Cys6 Zinc Cluster-Encoding Gene Family in Tolypocladium guangdongense and Its Light-Induced Expression
Source: Genes (Basel). 2019 Feb 26;10(3):179. doi: 10.3390/genes10030179 (PMC6471507; doi:10.3390/genes10030179)
Supplement: Supplementary file 1 [file genes-10-00179-s001.zip › genes-435191-supplementary/genes-Supplementary file/genes-Supplementary data.xlsx]

## Sheet: Table S1
Table S1
Table S1 Statistics of fungal specific transcription factors, C6-protiens and C6-TFs in Tolypocladium guangdongense(CCG), Cordyceps militaris (CCM) and Ophiocordyceps sisensis (OCS)
	CCG	CCM	OCS
Fungal specific transcription factors	96	138	44
C6-proteins	139	169	47
C6-TFs	69	80	18

## Sheet: Table S2
Table S2
Table S2 Statistics of fungal specific transcription factors（FSP）, C6-protiens and C6-TFs in T. guangdongense (CCG), C. militaris (CCM) and O. sisensis (OCS)
	Tolypocladium guangdongense				Cordyceps militaris				Ophiocordyceps sisensis
FSP	C6-protiens	C6-TFs		FSP	C6-protiens	C6-TFs		FSP	C6-protiens	C6-TFs
CCG_00013	CCG_00013	CCG_00013		CCM_03040	CCM_09175	CCM_04153		OCS_00083	OCS_00083	OCS_00083
CCG_00179	CCG_00047	CCG_00179		CCM_08024	CCM_00476	CCM_03124		OCS_00304	OCS_00255	OCS_01338
CCG_00382	CCG_00165	CCG_00410		CCM_05770	CCM_00202	CCM_08250		OCS_00660	OCS_00482	OCS_01648
CCG_00410	CCG_00179	CCG_00735		CCM_00479	CCM_06477	CCM_05301		OCS_01198	OCS_00747	OCS_01785
CCG_00735	CCG_00181	CCG_00789		CCM_05301	CCM_09455	CCM_05255		OCS_01286	OCS_01061	OCS_01944
CCG_00789	CCG_00207	CCG_00815		CCM_05255	CCM_09328	CCM_06579		OCS_01338	OCS_01338	OCS_03300
CCG_00815	CCG_00269	CCG_00914		CCM_05172	CCM_08146	CCM_07141		OCS_01373	OCS_01600	OCS_03334
CCG_00914	CCG_00303	CCG_00931		CCM_00453	CCM_05064	CCM_05618		OCS_01539	OCS_01648	OCS_03381
CCG_00931	CCG_00383	CCG_01404		CCM_04899	CCM_01671	CCM_02840		OCS_01648	OCS_01728	OCS_03410
CCG_01108	CCG_00388	CCG_01406		CCM_05679	CCM_04169	CCM_01738		OCS_01785	OCS_01785	OCS_03476
CCG_01384	CCG_00410	CCG_01411		CCM_00520	CCM_05285	CCM_05742		OCS_01944	OCS_01944	OCS_03626
CCG_01404	CCG_00700	CCG_01503		CCM_07784	CCM_05556	CCM_02727		OCS_02356	OCS_02045	OCS_03653
CCG_01406	CCG_00730	CCG_01505		CCM_06893	CCM_02677	CCM_02568		OCS_02413	OCS_02079	OCS_03672
CCG_01411	CCG_00735	CCG_01600		CCM_05285	CCM_02724	CCM_05292		OCS_02425	OCS_02179	OCS_04027
CCG_01447	CCG_00786	CCG_01714		CCM_07768	CCM_03378	CCM_01683		OCS_02804	OCS_02752	OCS_04243
CCG_01503	CCG_00789	CCG_02169		CCM_05506	CCM_00803	CCM_04044		OCS_02895	OCS_03112	OCS_04563
CCG_01505	CCG_00815	CCG_02255		CCM_02840	CCM_00913	CCM_01848		OCS_03177	OCS_03300	OCS_04845
CCG_01600	CCG_00840	CCG_02277		CCM_00085	CCM_09384	CCM_04341		OCS_03205	OCS_03334	OCS_05092
CCG_01714	CCG_00914	CCG_02459		CCM_08452	CCM_08978	CCM_04908		OCS_03300	OCS_03381
CCG_01796	CCG_00931	CCG_02464		CCM_04153	CCM_04085	CCM_02166		OCS_03334	OCS_03410
CCG_01924	CCG_01013	CCG_02875		CCM_01683	CCM_05608	CCM_03567		OCS_03381	OCS_03476
CCG_02082	CCG_01063	CCG_02887		CCM_03124	CCM_09673	CCM_02994		OCS_03410	OCS_03626
CCG_02169	CCG_01336	CCG_03204		CCM_07503	CCM_09216	CCM_04464		OCS_03412	OCS_03653
CCG_02253	CCG_01361	CCG_03250		CCM_07119	CCM_09275	CCM_08260		OCS_03476	OCS_03672
CCG_02255	CCG_01404	CCG_03393		CCM_08668	CCM_08320	CCM_05679		OCS_03484	OCS_03716
CCG_02270	CCG_01406	CCG_03488		CCM_06579	CCM_09025	CCM_08245		OCS_03653	OCS_04027
CCG_02277	CCG_01411	CCG_03741		CCM_06160	CCM_07427	CCM_08699		OCS_03666	OCS_04047
CCG_02312	CCG_01424	CCG_03924		CCM_08260	CCM_07587	CCM_08729		OCS_03672	OCS_04243
CCG_02436	CCG_01503	CCG_04262		CCM_08778	CCM_07877	CCM_09011		OCS_03976	OCS_04252
CCG_02459	CCG_01505	CCG_04321		CCM_07998	CCM_08004	CCM_09080		OCS_04027	OCS_04563
CCG_02464	CCG_01600	CCG_04579		CCM_04374	CCM_08085	CCM_07309		OCS_04243	OCS_04593
CCG_02615	CCG_01666	CCG_04678		CCM_07530	CCM_06466	CCM_07422		OCS_04386	OCS_04711
CCG_02875	CCG_01714	CCG_04992		CCM_01848	CCM_06870	CCM_07976		OCS_04563	OCS_04845
CCG_02887	CCG_01756	CCG_04993		CCM_05877	CCM_05939	CCM_05077		OCS_04845	OCS_05092
CCG_03204	CCG_01819	CCG_05239		CCM_07988	CCM_06003	CCM_03473		OCS_05092	OCS_05113
CCG_03250	CCG_01824	CCG_05252		CCM_07141	CCM_04565	CCM_00849		OCS_05707	OCS_05274
CCG_03393	CCG_01860	CCG_05418		CCM_00803	CCM_04909	CCM_01803		OCS_05961	OCS_05326
CCG_03488	CCG_01950	CCG_05684		CCM_02695	CCM_03002	CCM_01809		OCS_06073	OCS_05478
CCG_03741	CCG_01961	CCG_05812		CCM_05460	CCM_03103	CCM_05506		OCS_06095	OCS_05587
CCG_03924	CCG_02002	CCG_05829		CCM_00308	CCM_03507	CCM_03452		OCS_06401	OCS_05601
CCG_04321	CCG_02068	CCG_05913		CCM_00849	CCM_00657	CCM_07868		OCS_06520	OCS_05613
CCG_04362	CCG_02072	CCG_06056		CCM_02166	CCM_00672	CCM_07768		OCS_06741	OCS_05631
CCG_04579	CCG_02169	CCG_06133		CCM_02835	CCM_00925	CCM_08210		OCS_06768	OCS_05639
CCG_04636	CCG_02255	CCG_06237		CCM_07661	CCM_01168	CCM_05172		OCS_03626	OCS_05919
CCG_04676	CCG_02277	CCG_06421		CCM_08699	CCM_01922	CCM_05211			OCS_06070
CCG_04678	CCG_02279	CCG_06496		CCM_09288	CCM_09039	CCM_02695			OCS_06095
CCG_04992	CCG_02319	CCG_06497		CCM_08250	CCM_06621	CCM_02835			OCS_06434
CCG_04993	CCG_02447	CCG_06544		CCM_06126	CCM_04408	CCM_09288			OCS_06575
CCG_05239	CCG_02459	CCG_06588		CCM_09080	CCM_01404	CCM_07530
CCG_05252	CCG_02464	CCG_06615		CCM_02613	CCM_08564	CCM_07988
CCG_05299	CCG_02474	CCG_06661		CCM_01803	CCM_03535	CCM_07998
CCG_05418	CCG_02528	CCG_07028		CCM_03628	CCM_08315	CCM_06587
CCG_05459	CCG_02841	CCG_07178		CCM_02727	CCM_08074	CCM_05460
CCG_05654	CCG_02860	CCG_07375		CCM_03999	CCM_06473	CCM_05877
CCG_05684	CCG_02875	CCG_07391		CCM_05870	CCM_06209	CCM_04899
CCG_05812	CCG_02887	CCG_07489		CCM_01809	CCM_07285	CCM_00453
CCG_05829	CCG_03145	CCG_07856		CCM_08972	CCM_01505	CCM_00520
CCG_05913	CCG_03204	CCG_07862		CCM_02568	CCM_06160	CCM_07503
CCG_06056	CCG_03250	CCG_07976		CCM_07868	CCM_09644	CCM_05012
CCG_06133	CCG_03355	CCG_08116		CCM_04843	CCM_04153	CCM_02640
CCG_06177	CCG_03393	CCG_08139		CCM_07976	CCM_03124	CCM_07676
CCG_06237	CCG_03488	CCG_08276		CCM_05211	CCM_08250	CCM_07119
CCG_06421	CCG_03741	CCG_08416		CCM_09261	CCM_05301	CCM_05870
CCG_06442	CCG_03867	CCG_08506		CCM_05742	CCM_05255	CCM_00653
CCG_06496	CCG_03924	CCG_08568		CCM_05077	CCM_06579	CCM_00825
CCG_06497	CCG_03940	CCG_08583		CCM_06003	CCM_07141	CCM_08778
CCG_06544	CCG_04262	CCG_08740		CCM_01831	CCM_05618	CCM_08972
CCG_06588	CCG_04321	CCG_08748		CCM_00825	CCM_02840	CCM_07784
CCG_06615	CCG_04350	CCG_09094		CCM_08648	CCM_01738	CCM_09159
CCG_06661	CCG_04579			CCM_05618	CCM_05742	CCM_06893
CCG_06714	CCG_04586			CCM_01636	CCM_02727	CCM_03628
CCG_07028	CCG_04631			CCM_05292	CCM_02568	CCM_02613
CCG_07178	CCG_04634			CCM_08245	CCM_05292	CCM_01466
CCG_07186	CCG_04678			CCM_03452	CCM_01683	CCM_01831
CCG_07239	CCG_04738			CCM_03567	CCM_04044	CCM_09261
CCG_07375	CCG_04847			CCM_04908	CCM_01848	CCM_08920
CCG_07391	CCG_04978			CCM_07676	CCM_04341	CCM_07661
CCG_07489	CCG_04992			CCM_07118	CCM_05966	CCM_03999
CCG_07645	CCG_04993			CCM_07309	CCM_00123	CCM_00085
CCG_07856	CCG_05037			CCM_09011	CCM_07950	CCM_00308
CCG_07862	CCG_05095			CCM_08729	CCM_00582
CCG_07937	CCG_05097			CCM_01466	CCM_02104
CCG_07976	CCG_05239			CCM_02994	CCM_09617
CCG_08116	CCG_05252			CCM_06587	CCM_08254
CCG_08139	CCG_05418			CCM_01738	CCM_08375
CCG_08276	CCG_05424			CCM_03473	CCM_07694
CCG_08416	CCG_05484			CCM_05295	CCM_07971
CCG_08506	CCG_05527			CCM_02640	CCM_06725
CCG_08568	CCG_05684			CCM_08210	CCM_06805
CCG_08583	CCG_05743			CCM_05012	CCM_05083
CCG_08700	CCG_05812			CCM_01309	CCM_05346
CCG_08740	CCG_05829			CCM_05341	CCM_05638
CCG_08748	CCG_05900			CCM_03730	CCM_05767
CCG_08880	CCG_05913			CCM_02531	CCM_03630
CCG_09072	CCG_06041			CCM_01551	CCM_04247
CCG_09094	CCG_06056			CCM_04594	CCM_04941
	CCG_06067			CCM_07254	CCM_02062
	CCG_06133			CCM_07589	CCM_02196
	CCG_06186			CCM_02890	CCM_03094
	CCG_06237			CCM_03011	CCM_03496
	CCG_06349			CCM_08264	CCM_00038
	CCG_06421			CCM_08442	CCM_00346
	CCG_06496			CCM_00073	CCM_00615
	CCG_06497			CCM_00175	CCM_01818
	CCG_06544			CCM_07110	CCM_05008
	CCG_06588			CCM_08093	CCM_08591
	CCG_06591			CCM_03622	CCM_01975
	CCG_06615			CCM_05528	CCM_04908
	CCG_06661			CCM_08028	CCM_02166
	CCG_06718			CCM_06157	CCM_03567
	CCG_07028			CCM_02344	CCM_02994
	CCG_07059			CCM_09591	CCM_04464
	CCG_07094			CCM_04448	CCM_08260
	CCG_07178			CCM_04190	CCM_05679
	CCG_07375			CCM_08414	CCM_08245
	CCG_07391			CCM_07563	CCM_08699
	CCG_07489			CCM_05362	CCM_08729
	CCG_07856			CCM_07873	CCM_09011
	CCG_07862			CCM_05746	CCM_09080
	CCG_07966			CCM_01694	CCM_07309
	CCG_07976			CCM_04044	CCM_07422
	CCG_08076			CCM_06107	CCM_07976
	CCG_08116			CCM_08718	CCM_05077
	CCG_08139			CCM_06469	CCM_03473
	CCG_08250			CCM_02938	CCM_00849
	CCG_08276			CCM_02489	CCM_01803
	CCG_08302			CCM_09529	CCM_01809
	CCG_08360			CCM_09495	CCM_05506
	CCG_08416			CCM_03142	CCM_03452
	CCG_08506			CCM_06630	CCM_07868
	CCG_08568			CCM_03818	CCM_07768
	CCG_08583			CCM_09159	CCM_08210
	CCG_08656			CCM_08920	CCM_05172
	CCG_08740			CCM_07422	CCM_05211
	CCG_08748			CCM_04464	CCM_02695
	CCG_08796			CCM_04341	CCM_02835
	CCG_08888			CCM_00653	CCM_09288
	CCG_08979			CCM_02994	CCM_07530
	CCG_09094				CCM_07988
					CCM_07998
					CCM_06587
					CCM_05460
					CCM_05877
					CCM_04899
					CCM_00453
					CCM_00520
					CCM_07503
					CCM_05012
					CCM_02640
					CCM_07676
					CCM_07119
					CCM_05870
					CCM_00653
					CCM_00825
					CCM_08778
					CCM_08972
					CCM_07784
					CCM_09159
					CCM_06893
					CCM_03628
					CCM_02613
					CCM_01466
					CCM_01831
					CCM_09261
					CCM_08920
					CCM_07661
					CCM_03999
					CCM_00085
					CCM_00308

## Sheet: Table S3
Table S3
Table S3 Variable subregion of the identified C6-TFs gene family members in T. guangdongense (CCG), C. militaris (CCM) and O. sisensis (OCS).
Tolypocladium guangdongense				Cordyceps militaris				Ophiocordyceps sisensis
Gene_ID	C6-type	Domain classification		Gene_ID	C6-type	Domain classification		Gene_ID	C6-type	Domain classification
CCG_00013	C-2-C-6-C-5-C-2-C-6-C	PF04082		CCM_09175	C-2-C-6-C-11-C-2-C-7-C	C6		OCS_00083	C-2-C-6-C-10-C-2-C-6-C	PF04082
CCG_00047	C-2-C-6-C-9-C-2-C-6-C	PF11951		CCM_00476	C-2-C-6-C-12-C-2-C-6-C	C6		OCS_00255	C-2-C-6-C-5-C-2-C-8-C	C6
CCG_00165	C-2-C-6-C-6-C-2-C-6-C	PF11951		CCM_04908	C-2-C-6-C-5-C-2-C-6-C	SM000906		OCS_00482	C-2-C-6-C-6-C-2-C-6-C	PF11951
CCG_00179	C-2-C-6-C-5-C-2-C-8-C	SM000906		CCM_05966	C-2-C-6-C-6-C-2-C-6-C	PF11951		OCS_00747	C-2-C-6-C-6-C-2-C-6-C	PF11951
CCG_00181	C-2-C-6-C-6-C-2-C-6-C	C6		CCM_04153	C-2-C-6-C-6-C-2-C-6-C	PF04082		OCS_01338	C-2-C-6-C-8-C-2-C-6-C	SM000906
CCG_00207	C-2-C-6-C-5-C-2-C-6-C	C6		CCM_02166	C-2-C-6-C-6-C-2-C-6-C	SM000906		OCS_01600	C-2-C-6-C-6-C-2-C-6-C	PF11951
CCG_00269	C-2-C-6-C-6-C-2-C-6-C	C6		CCM_03567	C-2-C-6-C-6-C-2-C-6-C	SM000906		OCS_01648	C-2-C-6-C-5-C-2-C-6-C	SM000906
CCG_00303	C-2-C-6-C-6-C-2-C-6-C	PF11951		CCM_00123	C-2-C-6-C-6-C-2-C-6-C	PF11951		OCS_01728	C-2-C-6-C-7-C-2-C-6-C	C6
CCG_00383	C-2-C-6-C-8-C-2-C-6-C	C6		CCM_00202	C-2-C-6-C-6-C-2-C-6-C	C6		OCS_01785	C-2-C-6-C-5-C-2-C-8-C	SM000906
CCG_00388	C-2-C-6-C-6-C-2-C-6-C	PF11951		CCM_07950	C-2-C-6-C-6-C-2-C-6-C	PF11951		OCS_01944	C-2-C-6-C-5-C-2-C-6-C	SM000906
CCG_00410	C-2-C-6-C-5-C-2-C-7-C	SM000906		CCM_02994	C-2-C-6-C-6-C-2-C-7-C	SM000906		OCS_02045	C-2-C-6-C-6-C-2-C-6-C	PF11951
CCG_00700	C-2-C-6-C-6-C-2-C-6-C	C6		CCM_03124	C-2-C-6-C-8-C-2-C-8-C	PF04082		OCS_02079	C-2-C-6-C-10-C-2-C-12-C	C6
CCG_00730	C-2-C-6-C-9-C-2-C-6-C	C6		CCM_06477	C-2-C-6-C-10-C-2-C-6-C	C6		OCS_02179	C-2-C-6-C-6-C-2-C-6-C	PF11951
CCG_00735	C-2-C-6-C-8-C-2-C-6-C	SM000906		CCM_04464	C-2-C-6-C-10-C-2-C-6-C	SM000906		OCS_02752	C-2-C-6-C-6-C-2-C-6-C	C6
CCG_00786	C-2-C-6-C-6-C-2-C-6-C	PF11951		CCM_09455	C-2-C-6-C-12-C-2-C-6-C	C6		OCS_03112	C-2-C-6-C-5-C-2-C-11-C	C6
CCG_00789	C-2-C-6-C-5-C-2-C-8-C	SM000906		CCM_09328	C-2-C-6-C-12-C-2-C-6-C	C6		OCS_03300	C-2-C-6-C-6-C-2-C-6-C	SM000906
CCG_00815	C-2-C-6-C-6-C-2-C-6-C	PF04082		CCM_08260	C-2-C-6-C-5-C-2-C-11-C	SM000906		OCS_03334	C-2-C-6-C-6-C-2-C-6-C	SM000906
CCG_00840	C-2-C-6-C-5-C-2-C-11-C	C6		CCM_08146	C-2-C-6-C-5-C-2-C-11-C	C6		OCS_03381	C-2-C-6-C-5-C-2-C-8-C	SM000906
CCG_00914	C-2-C-6-C-5-C-2-C-8-C	SM000906		CCM_05064	C-2-C-6-C-5-C-2-C-11-C	C6		OCS_03410	C-2-C-6-C-6-C-2-C-7-C	SM000906
CCG_00931	C-2-C-6-C-6-C-2-C-6-C	PF04082		CCM_01671	C-2-C-6-C-5-C-2-C-11-C	C6		OCS_03476	C-2-C-6-C-8-C-2-C-6-C	SM000906
CCG_01013	C-2-C-6-C-6-C-2-C-6-C	C6		CCM_05679	C-2-C-6-C-5-C-2-C-12-C	SM000906		OCS_03626	C-2-C-6-C-5-C-2-C-6-C	PF04082
CCG_01063	C-2-C-6-C-9-C-2-C-7-C	C6		CCM_04169	C-2-C-6-C-5-C-2-C-12-C	C6		OCS_03653	C-2-C-6-C-5-C-2-C-8-C	PF04082
CCG_01336	C-2-C-6-C-10-C-2-C-6-C	C6		CCM_08245	C-2-C-6-C-5-C-2-C-6-C	SM000906		OCS_03672	C-2-C-6-C-5-C-2-C-6-C	PF04082
CCG_01361	C-2-C-6-C-17-C-2-C-6-C	PF11951		CCM_08250	C-2-C-6-C-5-C-2-C-6-C	PF04082		OCS_03716	C-2-C-6-C-8-C-2-C-6-C	C6
CCG_01404	C-2-C-6-C-7-C-2-C-6-C	PF04082		CCM_08699	C-2-C-6-C-5-C-2-C-6-C	SM000906		OCS_04027	C-2-C-6-C-6-C-2-C-6-C	SM000906
CCG_01406	C-2-C-6-C-8-C-2-C-6-C	SM000906		CCM_08729	C-2-C-6-C-5-C-2-C-6-C	SM000906		OCS_04047	C-2-C-6-C-6-C-2-C-6-C	C6
CCG_01411	C-2-C-6-C-6-C-2-C-6-C	SM000906		CCM_09011	C-2-C-6-C-5-C-2-C-6-C	SM000906		OCS_04243	C-2-C-6-C-6-C-2-C-6-C	SM000906
CCG_01424	C-2-C-6-C-6-C-2-C-6-C	C6		CCM_09080	C-2-C-6-C-5-C-2-C-6-C	SM000906		OCS_04252	C-2-C-6-C-6-C-2-C-6-C	C6
CCG_01503	C-2-C-6-C-8-C-2-C-6-C	SM000906		CCM_07309	C-2-C-6-C-5-C-2-C-6-C	SM000906		OCS_04563	C-2-C-6-C-5-C-2-C-8-C	SM000906
CCG_01505	C-2-C-6-C-5-C-2-C-6-C	SM000906		CCM_07422	C-2-C-6-C-5-C-2-C-6-C	SM000906		OCS_04593	C-2-C-6-C-6-C-2-C-6-C	C6
CCG_01600	C-2-C-6-C-6-C-2-C-6-C	SM000906		CCM_07976	C-2-C-6-C-5-C-2-C-6-C	SM000906		OCS_04711	C-2-C-6-C-6-C-2-C-6-C	C6
CCG_01666	C-2-C-6-C-14-C-2-C-6-C	C6		CCM_05077	C-2-C-6-C-5-C-2-C-6-C	SM000906		OCS_04845	C-2-C-6-C-6-C-2-C-6-C	SM000906/PF04082
CCG_01714	C-2-C-6-C-5-C-2-C-6-C	PF04082		CCM_05285	C-2-C-6-C-5-C-2-C-6-C	C6		OCS_05092	C-2-C-6-C-6-C-2-C-6-C	SM000906
CCG_01756	C-2-C-6-C-8-C-2-C-6-C	C6		CCM_05556	C-2-C-6-C-5-C-2-C-6-C	C6		OCS_05113	C-2-C-6-C-6-C-2-C-6-C	PF11951
CCG_01819	C-2-C-6-C-12-C-2-C-6-C	C6		CCM_02677	C-2-C-6-C-5-C-2-C-6-C	C6		OCS_05274	C-2-C-6-C-9-C-2-C-6-C	C6
CCG_01824	C-2-C-6-C-6-C-2-C-6-C	PF11951		CCM_02724	C-2-C-6-C-5-C-2-C-6-C	C6		OCS_05326	C-2-C-6-C-10-C-2-C-6-C	C6
CCG_01860	C-2-C-6-C-6-C-2-C-6-C	C6		CCM_03378	C-2-C-6-C-5-C-2-C-6-C	C6		OCS_05478	C-2-C-6-C-5-C-2-C-8-C	C6
CCG_01950	C-2-C-6-C-6-C-2-C-6-C	C6		CCM_03473	C-2-C-6-C-5-C-2-C-6-C	SM000906		OCS_05587	C-2-C-6-C-5-C-2-C-8-C	PF11951
CCG_01961	C-2-C-6-C-6-C-2-C-6-C	PF11951		CCM_00803	C-2-C-6-C-5-C-2-C-6-C	C6		OCS_05601	C-2-C-6-C-6-C-2-C-6-C	PF11951
CCG_02002	C-2-C-6-C-6-C-2-C-6-C	C6		CCM_00849	C-2-C-6-C-5-C-2-C-6-C	SM000906		OCS_05613	C-2-C-6-C-6-C-2-C-6-C	PF11951
CCG_02068	C-2-C-6-C-6-C-2-C-6-C	PF11951		CCM_00913	C-2-C-6-C-5-C-2-C-6-C	C6		OCS_05631	C-2-C-6-C-5-C-2-C-11-C	C6
CCG_02072	C-2-C-6-C-6-C-2-C-6-C	C6		CCM_01803	C-2-C-6-C-5-C-2-C-6-C	SM000906		OCS_05639	C-2-C-6-C-6-C-2-C-6-C	C6
CCG_02169	C-2-C-6-C-5-C-2-C-6-C	SM000906		CCM_01809	C-2-C-6-C-5-C-2-C-6-C	SM000906		OCS_05919	C-2-C-6-C-6-C-2-C-6-C	PF11951
CCG_02255	C-2-C-6-C-8-C-2-C-6-C	SM000906		CCM_05506	C-2-C-6-C-5-C-2-C-6-C	SM000906		OCS_06070	C-2-C-6-C-6-C-2-C-6-C	C6
CCG_02277	C-2-C-6-C-8-C-2-C-6-C	PF04082		CCM_03452	C-2-C-6-C-5-C-2-C-6-C	SM000906		OCS_06095	C-2-C-6-C-6-C-2-C-6-C	C6
CCG_02279	C-2-C-6-C-5-C-2-C-6-C C-2-C-6-C-6-C-2-C-6-C	PF11951		CCM_00582	C-2-C-6-C-5-C-2-C-6-C C-2-C-6-C-6-C-2-C-6-C	PF11951		OCS_06434	C-2-C-6-C-5-C-2-C-12-C	C6
CCG_02319	C-2-C-6-C-6-C-2-C-6-C	PF11951		CCM_07868	C-2-C-6-C-5-C-2-C-7-C	SM000906		OCS_06575	C-2-C-6-C-6-C-2-C-6-C	C6
CCG_02447	C-2-C-6-C-6-C-2-C-6-C	PF11951		CCM_05301	C-2-C-6-C-5-C-2-C-7-C	PF04082
CCG_02459	C-2-C-6-C-6-C-2-C-6-C	SM000906		CCM_09384	C-2-C-6-C-5-C-2-C-8-C	C6
CCG_02464	C-2-C-6-C-5-C-2-C-7-C	PF04082		CCM_08978	C-2-C-6-C-5-C-2-C-8-C	C6
CCG_02474	C-2-C-6-C-6-C-2-C-6-C	PF11951		CCM_07768	C-2-C-6-C-5-C-2-C-8-C	SM000906
CCG_02528	C-2-C-6-C-5-C-2-C-8-C	C6		CCM_08210	C-2-C-6-C-5-C-2-C-8-C	SM000906
CCG_02841	C-2-C-6-C-5-C-2-C-6-C	C6		CCM_05172	C-2-C-6-C-5-C-2-C-8-C	SM000906
CCG_02860	C-2-C-6-C-6-C-2-C-6-C	C6		CCM_05211	C-2-C-6-C-5-C-2-C-8-C	SM000906
CCG_02875	C-2-C-6-C-8-C-2-C-6-C	PF04082		CCM_05255	C-2-C-6-C-5-C-2-C-8-C	PF04082
CCG_02887	C-2-C-6-C-6-C-2-C-6-C	SM000906		CCM_04085	C-2-C-6-C-5-C-2-C-8-C	C6
CCG_03145	C-2-C-6-C-5-C-2-C-6-C	C6		CCM_02695	C-2-C-6-C-5-C-2-C-8-C	SM000906
CCG_03204	C-2-C-6-C-5-C-2-C-6-C	SM000906		CCM_02835	C-2-C-6-C-5-C-2-C-8-C	SM000906
CCG_03250	C-2-C-6-C-6-C-2-C-6-C	SM000906		CCM_05608	C-2-C-6-C-5-C-2-C-9-C	C6
CCG_03355	C-2-C-6-C-6-C-2-C-6-C	C6		CCM_02104	C-2-C-6-C-6-C-2-C-11-C	PF11951
CCG_03393	C-2-C-6-C-7-C-2-C-6-C	SM000906		CCM_09617	C-2-C-6-C-6-C-2-C-6-C	PF11951
CCG_03488	C-2-C-6-C-5-C-2-C-8-C	PF04082		CCM_09673	C-2-C-6-C-6-C-2-C-6-C	C6
CCG_03741	C-2-C-6-C-5-C-2-C-8-C	SM000906		CCM_09216	C-2-C-6-C-6-C-2-C-6-C	C6
CCG_03867	C-2-C-6-C-6-C-2-C-6-C	C6		CCM_09275	C-2-C-6-C-6-C-2-C-6-C	C6
CCG_03924	C-2-C-6-C-5-C-2-C-6-C	SM000906		CCM_09288	C-2-C-6-C-6-C-2-C-6-C	SM000906
CCG_03940	C-2-C-6-C-5-C-2-C-6-C	C6		CCM_08254	C-2-C-6-C-6-C-2-C-6-C	PF11951
CCG_04262	C-2-C-6-C-9-C-2-C-6-C	SM000906		CCM_08320	C-2-C-6-C-6-C-2-C-6-C	C6
CCG_04321	C-2-C-6-C-5-C-2-C-6-C	SM000906		CCM_08375	C-2-C-6-C-6-C-2-C-6-C	PF11951
CCG_04350	C-2-C-6-C-6-C-2-C-6-C	PF11951		CCM_09025	C-2-C-6-C-6-C-2-C-6-C	C6
CCG_04579	C-2-C-6-C-9-C-2-C-6-C	SM000906		CCM_07427	C-2-C-6-C-6-C-2-C-6-C	C6
CCG_04586	C-2-C-6-C-6-C-2-C-6-C	C6		CCM_07530	C-2-C-6-C-6-C-2-C-6-C	SM000906
CCG_04631	C-2-C-6-C-6-C-2-C-6-C	C6		CCM_07587	C-2-C-6-C-6-C-2-C-6-C	C6
CCG_04634	C-2-C-6-C-6-C-2-C-6-C	PF11951		CCM_07694	C-2-C-6-C-6-C-2-C-6-C	PF11951
CCG_04678	C-2-C-6-C-6-C-2-C-6-C	PF04082		CCM_07877	C-2-C-6-C-6-C-2-C-6-C	C6
CCG_04738	C-2-C-6-C-6-C-2-C-6-C	C6		CCM_07971	C-2-C-6-C-6-C-2-C-6-C	PF11951
CCG_04847	C-2-C-6-C-6-C-2-C-6-C	C6		CCM_07988	C-2-C-6-C-6-C-2-C-6-C	SM000906
CCG_04978	C-2-C-6-C-9-C-2-C-6-C	C6		CCM_07998	C-2-C-6-C-6-C-2-C-6-C	SM000906
CCG_04992	C-2-C-6-C-6-C-2-C-6-C	SM000906		CCM_08004	C-2-C-6-C-6-C-2-C-6-C	C6
CCG_04993	C-2-C-6-C-6-C-2-C-8-C	PF04082		CCM_08085	C-2-C-6-C-6-C-2-C-6-C	C6
CCG_05037	C-2-C-6-C-10-C-2-C-12-C	C6		CCM_06466	C-2-C-6-C-6-C-2-C-6-C	C6
CCG_05095	C-2-C-6-C-6-C-2-C-6-C	PF11951		CCM_06579	C-2-C-6-C-6-C-2-C-6-C	PF04082
CCG_05097	C-2-C-6-C-5-C-2-C-5-C	C6		CCM_06587	C-2-C-6-C-6-C-2-C-6-C	SM000906
CCG_05239	C-2-C-6-C-5-C-2-C-6-C	PF04082		CCM_06725	C-2-C-6-C-6-C-2-C-6-C	PF11951
CCG_05252	C-2-C-6-C-5-C-2-C-8-C	SM000906		CCM_06805	C-2-C-6-C-6-C-2-C-6-C	PF11951
CCG_05418	C-2-C-6-C-6-C-2-C-6-C	SM000906		CCM_06870	C-2-C-6-C-6-C-2-C-6-C	C6
CCG_05424	C-2-C-6-C-9-C-2-C-6-C	C6		CCM_07141	C-2-C-6-C-6-C-2-C-6-C	PF04082
CCG_05484	C-2-C-6-C-6-C-2-C-6-C	C6		CCM_05083	C-2-C-6-C-6-C-2-C-6-C	PF11951
CCG_05527	C-2-C-6-C-6-C-2-C-6-C	PF11951		CCM_05346	C-2-C-6-C-6-C-2-C-6-C	PF11951
CCG_05684	C-2-C-6-C-6-C-2-C-6-C	SM000906		CCM_05460	C-2-C-6-C-6-C-2-C-6-C	SM000906
CCG_05743	C-2-C-6-C-6-C-2-C-6-C	PF11951		CCM_05618	C-2-C-6-C-6-C-2-C-6-C	PF04082
CCG_05812	C-2-C-6-C-7-C-2-C-6-C	SM000906		CCM_05638	C-2-C-6-C-6-C-2-C-6-C	PF11951
CCG_05829	C-2-C-6-C-5-C-2-C-8-C	SM000906		CCM_05767	C-2-C-6-C-6-C-2-C-6-C	PF11951
CCG_05900	C-2-C-6-C-5-C-2-C-9-C	C6		CCM_05877	C-2-C-6-C-6-C-2-C-6-C	SM000906
CCG_05913	C-2-C-6-C-6-C-2-C-6-C	SM000906		CCM_05939	C-2-C-6-C-6-C-2-C-6-C	C6
CCG_06041	C-2-C-6-C-8-C-2-C-6-C	C6		CCM_06003	C-2-C-6-C-6-C-2-C-6-C	C6
CCG_06056	C-2-C-6-C-5-C-2-C-6-C	SM000906		CCM_03630	C-2-C-6-C-6-C-2-C-6-C	PF11951
CCG_06067	C-2-C-6-C-5-C-2-C-6-C	PF11951		CCM_04247	C-2-C-6-C-6-C-2-C-6-C	PF11951
CCG_06133	C-2-C-6-C-6-C-2-C-6-C	SM000906		CCM_04565	C-2-C-6-C-6-C-2-C-6-C	C6
CCG_06186	C-2-C-6-C-6-C-2-C-6-C	PF11951		CCM_04899	C-2-C-6-C-6-C-2-C-6-C	SM000906
CCG_06237	C-2-C-6-C-5-C-2-C-8-C	SM000906		CCM_04909	C-2-C-6-C-6-C-2-C-6-C	C6
CCG_06349	C-2-C-6-C-6-C-2-C-6-C	C6		CCM_04941	C-2-C-6-C-6-C-2-C-6-C	PF11951
CCG_06421	C-2-C-6-C-6-C-2-C-6-C	PF04082		CCM_02062	C-2-C-6-C-6-C-2-C-6-C	PF11951
CCG_06496	C-2-C-6-C-5-C-2-C-8-C	SM000906		CCM_02196	C-2-C-6-C-6-C-2-C-6-C	PF11951
CCG_06497	C-2-C-6-C-6-C-2-C-6-C	SM000906		CCM_02840	C-2-C-6-C-6-C-2-C-6-C	PF04082
CCG_06544	C-2-C-6-C-12-C-2-C-6-C	SM000906		CCM_03002	C-2-C-6-C-6-C-2-C-6-C	C6
CCG_06588	C-2-C-6-C-6-C-2-C-6-C	SM000906		CCM_03094	C-2-C-6-C-6-C-2-C-6-C	PF11951
CCG_06591	C-2-C-6-C-5-C-2-C-8-C	C6		CCM_03103	C-2-C-6-C-6-C-2-C-6-C	C6
CCG_06615	C-2-C-6-C-5-C-2-C-6-C	SM000906		CCM_03496	C-2-C-6-C-6-C-2-C-6-C	PF11951
CCG_06661	C-2-C-6-C-6-C-2-C-6-C	SM000906		CCM_03507	C-2-C-6-C-6-C-2-C-6-C	C6
CCG_06718	C-2-C-6-C-6-C-2-C-6-C	PF11951		CCM_00038	C-2-C-6-C-6-C-2-C-6-C	PF11951
CCG_07028	C-2-C-6-C-5-C-2-C-6-C	SM000906		CCM_00346	C-2-C-6-C-6-C-2-C-6-C	PF11951
CCG_07059	C-2-C-6-C-7-C-2-C-6-C	C6		CCM_00453	C-2-C-6-C-6-C-2-C-6-C	SM000906
CCG_07094	C-2-C-6-C-6-C-2-C-6-C	PF11951		CCM_00520	C-2-C-6-C-6-C-2-C-6-C	SM000906
CCG_07178	C-2-C-6-C-5-C-2-C-6-C	PF04082		CCM_00615	C-2-C-6-C-6-C-2-C-6-C	PF11951
CCG_07375	C-2-C-6-C-5-C-2-C-6-C C-2-C-6-C-5-C-2-C-8-C	SM000906		CCM_00657	C-2-C-6-C-6-C-2-C-6-C	C6
CCG_07391	C-2-C-6-C-6-C-2-C-6-C C-2-C-6-C-5-C-2-C-8-C	SM000906		CCM_00672	C-2-C-6-C-6-C-2-C-6-C	C6
CCG_07489	C-2-C-6-C-5-C-2-C-6-C	SM000906		CCM_00925	C-2-C-6-C-6-C-2-C-6-C	C6
CCG_07856	C-2-C-6-C-5-C-2-C-6-C	PF04082		CCM_01168	C-2-C-6-C-6-C-2-C-6-C	C6
CCG_07862	C-2-C-6-C-6-C-2-C-6-C	SM000906		CCM_01738	C-2-C-6-C-6-C-2-C-6-C	PF04082
CCG_07966	C-2-C-6-C-8-C-2-C-6-C	C6		CCM_01818	C-2-C-6-C-6-C-2-C-6-C	PF11951
CCG_07976	C-2-C-6-C-5-C-2-C-8-C	PF04082		CCM_01922	C-2-C-6-C-6-C-2-C-6-C	C6
CCG_08076	C-2-C-6-C-5-C-2-C-6-C	C6		CCM_09039	C-2-C-6-C-6-C-2-C-6-C	C6
CCG_08116	C-2-C-6-C-6-C-2-C-7-C	SM000906		CCM_07503	C-2-C-6-C-6-C-2-C-6-C	SM000906
CCG_08139	C-2-C-6-C-5-C-2-C-6-C	SM000906		CCM_06621	C-2-C-6-C-6-C-2-C-6-C	C6
CCG_08250	C-2-C-6-C-6-C-2-C-6-C	C6		CCM_05742	C-2-C-6-C-6-C-2-C-6-C	PF04082
CCG_08276	C-2-C-6-C-8-C-2-C-9-C	SM000906		CCM_04408	C-2-C-6-C-6-C-2-C-6-C	C6
CCG_08302	C-2-C-6-C-6-C-2-C-6-C	C6		CCM_05008	C-2-C-6-C-6-C-2-C-6-C	PF11951
CCG_08360	C-2-C-6-C-6-C-2-C-6-C C-2-C-6-C-5-C-2-C-8-C	C6		CCM_01404	C-2-C-6-C-6-C-2-C-6-C	C6
CCG_08416	C-2-C-6-C-5-C-2-C-6-C	SM000906		CCM_04341	C-2-C-6-C-6-C-2-C-6-C	PF04082 PF11951
CCG_08506	C-2-C-6-C-7-C-2-C-6-C	SM000906		CCM_05012	C-2-C-6-C-6-C-2-C-6-C C-2-C-6-C-6-C-2-C-6-C	SM000906
CCG_08568	C-2-C-6-C-6-C-2-C-6-C	SM000906		CCM_02640	C-2-C-6-C-6-C-2-C-6-C C-2-C-6-C-5-C-2-C-6-C	SM000906
CCG_08583	C-2-C-6-C-6-C-2-C-6-C	SM000906		CCM_02727	C-2-C-6-C-6-C-2-C-6-C C-2-C-6-C-6-C-2-C-6-C	PF04082
CCG_08656	C-2-C-6-C-5-C-2-C-6-C	C6		CCM_08591	C-2-C-6-C-6-C-2-C-7-C	PF11951
CCG_08740	C-2-C-6-C-6-C-2-C-6-C	SM000906		CCM_07676	C-2-C-6-C-6-C-2-C-8-C	SM000906
CCG_08748	C-2-C-6-C-6-C-2-C-6-C	SM000906		CCM_07119	C-2-C-6-C-6-C-2-C-8-C	SM000906
CCG_08796	C-2-C-6-C-5-C-2-C-6-C	C6		CCM_05870	C-2-C-6-C-6-C-2-C-8-C	SM000906
CCG_08888	C-2-C-6-C-6-C-2-C-6-C	C6		CCM_02568	C-2-C-6-C-6-C-2-C-8-C	PF04082
CCG_08979	C-2-C-6-C-6-C-2-C-6-C	PF11951		CCM_00653	C-2-C-6-C-6-C-2-C-8-C	SM000906
CCG_09094	C-2-C-6-C-6-C-2-C-6-C	SM000906		CCM_00825	C-2-C-6-C-6-C-2-C-9-C	SM000906
				CCM_08564	C-2-C-6-C-7-C-2-C-6-C	C6
				CCM_08778	C-2-C-6-C-7-C-2-C-6-C	SM000906
				CCM_05292	C-2-C-6-C-7-C-2-C-6-C	PF04082
				CCM_03535	C-2-C-6-C-7-C-2-C-6-C	C6
				CCM_08972	C-2-C-6-C-7-C-2-C-6-C	SM000906
				CCM_07784	C-2-C-6-C-7-C-2-C-6-C	SM000906
				CCM_01683	C-2-C-6-C-7-C-2-C-6-C	PF04082
				CCM_09159	C-2-C-6-C-8-C-2-C-6-C	SM000906
				CCM_08315	C-2-C-6-C-8-C-2-C-6-C	C6
				CCM_08074	C-2-C-6-C-8-C-2-C-6-C	C6
				CCM_06473	C-2-C-6-C-8-C-2-C-6-C	C6
				CCM_06893	C-2-C-6-C-8-C-2-C-6-C	SM000906
				CCM_06209	C-2-C-6-C-8-C-2-C-6-C	C6
				CCM_03628	C-2-C-6-C-8-C-2-C-6-C	SM000906
				CCM_01975	C-2-C-6-C-8-C-2-C-6-C	PF11951
				CCM_02613	C-2-C-6-C-8-C-2-C-6-C	SM000906
				CCM_01466	C-2-C-6-C-8-C-2-C-6-C	SM000906
				CCM_01831	C-2-C-6-C-8-C-2-C-6-C	SM000906
				CCM_07285	C-2-C-6-C-8-C-2-C-6-C	C6
				CCM_04044	C-2-C-6-C-8-C-2-C-6-C	PF04082
				CCM_01848	C-2-C-6-C-8-C-2-C-6-C C-2-C-6-C-6-C-2-C-6-C	PF04082
				CCM_09261	C-2-C-6-C-9-C-2-C-6-C	SM000906
				CCM_08920	C-2-C-6-C-9-C-2-C-6-C	SM000906
				CCM_07661	C-2-C-6-C-9-C-2-C-6-C	SM000906
				CCM_03999	C-2-C-6-C-9-C-2-C-6-C	SM000906
				CCM_00085	C-2-C-6-C-9-C-2-C-6-C	SM000906
				CCM_00308	C-2-C-6-C-9-C-2-C-6-C	SM000906
				CCM_01505	C-2-C-6-C-9-C-2-C-6-C	C6
				CCM_06160	C-2-C-6-C-9-C-2-C-6-C	C6
				CCM_09644	C-2-C-6-C-9-C-2-C-7-C	C6

## Sheet: Table S4
Table S4
Table S4 Characteristics of the identified C6-TFs gene family members in T. guangdongense.
#Gene_ID	Domain classification	Distribution	Size(aa)	Mw (KD)	pI	Subcellular localization	aa sequences
CCG_00700	C6	chromosome 1	487	54195.7	6.71	Cytoplasm	MVGVPGKYKGCETCRRRRVKCSNERPHCSNCTNSGRQCEGYERERVFITGTPATKGRVASHPKKAGSTKKQKGKVEEDVKAPQLWPTQPLTSAWDDFLRLSNRGTESAVLMTALQTNLQAVSGSESHGVAGFDISLPTYAPSELQPHVGEDEFNAKARCLARLGGVEEAYGSTGGYCAFLFEHNSSAAPNPGAVAWEPTPAQTNLVKSLGPKHFTTFPNHQYFVRVHRPLAVSLALLNRRESFLSEQDWTSTPWERHPKSELDELFDIMLCLPSILATVDRILPLPATITRRLKAQELLQSCLILETRFHQWLGGVVFGVGGQHAPYWSDELGGPGGEIPFANPYTFRDGLTGIMLLYYWMSQILFHRCIESLHSAIFQPVLDAYPDMWPDLPPSLQID…
CCG_00840	C6	chromosome 1	783	87528.9	6.16	Cytoplasm	MASVTSQGASPYSSPYDFDSTGDTDESWQYIDYSSGASAPGSVGFLPSPASGSLSGFAIVGHVSSSPQVSVSPLSMVDLDQPVFLSAGSPHPRRHEQLDSGTFATTGEASFAQNEAFMTPQQCPFAHRDVSEFTQQELNDMAPYMANFQSDFFAMDQNNTGPESVDLNAPQPFQSDPNAQPWSPPSARQGGGQTFSFEGFMPSPNGFSIGSSSPDSLSATSPDINFEAPNRSPIRIRKVVVGKVERENAEQSGQSDFSSATSPAIKSATPNRSAISIRKVKAGKVEKKKDEQAGKFVIMTPSSINLQAGRPNPFECFEAMRATQRGRKGPLANETKENALLVRRQGACFCCRSRKVKCDKERPCKHCKRLMLRVPQVVCWQFQDFLTTLFPEFIRWHFK…
CCG_01013	C6	chromosome 1	582	64575.9	6.24	Cytoplasm	MAGPGGGPPRRSHTKSRKGCETCKRRHIRCDENFPQCRNCTKHKIRCPYNDVQVPDTDRSTTPDKPDLMWTPQIEAAIGEWQATGAFPFPSLAIYPAPMPHVYSVEDLRLIYHVASLYHQLASIDANNFTLWTRHIPTLLRIGATTPYVMHALLAFSAMHIAFLTDCPLVGSMAFEHRGVALSGLHEAIGSFSRETSDAILAASLVLSWQATDWRSWTQLMQGTSTVIDAMDAWKHESQFGDFIAESSTFPTAPPSPAPDHRPSQPRDEDLEAYQRTLEQVQKVEAHLKRHKEETTQIQHLVGFLKGARKISPTLSIAGQYERLQPLRTWLFWMPVGYLQNYHGSANSLVIIAHLYTVALLMERLFPEIGAAYFGSLSMSPVEEIARRLMSISVASNGA…
CCG_01063	C6	chromosome 1	438	46341.5	8.43	Cytoplasm	MVTTTCFPPSAARRYSSLRTPYLPSYVERKAVEHPHREPSCNIMAERNGGVDDTSSQRKRIAVACGRCRKRKIRCSGDAGNNQPCTNCKNAAFEPCQFLRVSSTEVSQVKGNAFSYNVDISRLVQARGSSVPSSLGVPVNAYHDGMNLSESQTLPSRGGPASAYGGKQYYPPAEWSSGYAEDSNVDYTLCQPSFQSVAEHHPYVAGPYRLASNAPTTKPSGVLYLDAETAYGYASVPAAPVAAARQSPNTETGSLPYQSLGPGFSGSLSGSTERLPATRTLPSSGSPSYRTDSAASEYRKSSQHSTGDSSSSSSIVDVPSNYHSYESSQLSYGGHSVAAQLNRHSDLYASSSDGLLSGSESSLRPASGCEASYRYSDAGFNRASQSGPGSLTSSGSQPY…
CCG_01336	C6	chromosome 1	478	51021.9	9.67	Cytoplasm	MADDRHRHDRPQQNHPEDKHHQPSSRFPPGPPPSAEEHHQPRRSSEAPRPGMAAAMTLPSIHEARAPAGYSSQPPPPPPAGRGYAHDPRYAASPNAVNGYPPPSAGQQPPSTYLPPLQTSPGDPRSPAYPPPDQRGGYYDDRRPPPGQYPPDPHQPHHPPQQYAGEGYYYRGPPPPGAVPPNGYGRPLQGAYQEYAQGAGGAPGMAQAAPRQRTSIACRYCRKRKIRCSGYQNTPGGKCQNCARMNQECIFQPVSSSSSTAFIPVSAVPGGVPPGTQLFGAYGQPLAPSSVPVAHPYPPSHRAGPAPAGPPPNYYSQPQPTQSPTESFSSYGDEASQVAGRRRRRTPEEQNESYRLPPPRGGATEEESRRRSPAEFSNNSSPGGLAHLPYQGARQSPRS…
CCG_01666	C6	chromosome 1	316	35652.4	10.56	Cytoplasm	MESRAPCPRRKASAKPHQAHKPKPKQNARQVNDKSSTESSESEGSSSKSEPEQTQMLDRVRVLARRRAGAARHEAAQAVNAQRRRHRKEVVDPAIQRVMEEGARREAAEMARRQRGLEREARKLELERAPTRRSRAEVDEEVWTLVDAEGGLERRKGEGERAWMARIRRLNHGVQKLWMDNKERVEGAEKRYVDGMPVREMARPPVFRPRTTRPRSELRECLQCRVKRMPCSRTSVLPGVSEGAPCRRCARSGEPCLAAPGEDEAAKSVADQESGRMVQEALDRMAGVKLDVGGAGGSCGSRRGGLRCRWRTRAAW
CCG_01860	C6	chromosome 1	489	53543.6	7.53	Cytoplasm	MPGVPSYRGCDACRKQKKKCDQAKPACSRCARLGLPCVGCGQQRYKFKDETSNLKAADAQLVRRSAAALSKSSNAARGAGAPSRPLTSTIALTTGAFVSVLEITDPRYDLFCYGPFIRDIPPQLGRHAALDASADALASAFRSVHTGRVSLETLSKYDRALNSVQRSLQDPATAYSEQTLCAIYLIMLCQGWIGTDENSFPKHGEAMAHLISVLVSRNRREGFNSAMLVTLSITVLIESVFNPAIQLEPWLSTLAEAHRPTYPVHSLDGVSLTILDLHSISQLTEILRRPKQNIAAMKTFYHLIRLEAPALRKHLLETIEPACAGPLDKLPITLVRLQTRYHAAYSIVLSMGMTLNGMLRALDPYDALLAGETDMFCTEILAHAERLKRRRPFGASHIP…
CCG_01950	C6	chromosome 1	603	67878	9.03	Cytoplasm	MVYCGKPSRGCQMCRTRRIKCDETKPTCNQCAKSRRICPGYKDEFDLVFRNETQATERRAKKANKKALAQRNGREAESGERSGSSTSPTDTCLIPATPQIPIEDQAACHFVSNFVLIPYQGNARGFMEFLIPLMKMEHIPVHFKFAFDACALASLNNRVGTRNDFEKEALGRYTKALSATFAALRDPDVAKQDVTLASVLLLGLFENITARQLGMLAWGSHIEGAIQLAKARGRKQLRTKVGLALFIAVRTQMIIHSLSTSKTPVMGADWWMHDTVRDEHASECQRLNIIIGEFRAEANRLLAMPNRAADHVEKVIDMIKRCQAHDLACANWSKNLPSYFQWKTVAWEGDVPNGDYAKAEVYPGRVDAYQDLWVTSVWNMMRCSRIVLASIIVRCAAWI…
CCG_04586	C6	chromosome 2	484	53281.7	6.54	Cytoplasm	MPPRRSHKKSRAGCRRCKNRKIKCDESHPRCGNCVKHGVVCDFENREGLDEPSFASSLSSATNEPSPAMSTATLSVPIAPSPRQSPSPMPATPLLSQPAVPLAQLVPVAPGSSRQVDRFLELRLLHHFTISTSKTLFANSPTTEDIWQRAVPKMACDGRNYLMDAILSVASLHLRSQNPGDITLVRASHAYAASTFAEYCASLDRGITADNAEALFLTASLIAFQSTASRIFINDDAGTDNAGSTCRYTLPMPWFHAFQGVKAIVATSWQWIRNSDIVKAVIDSQPSFQLDLNPLGPNSFFGHLLDGLDEELANESRNQIPSTRQAYSHAVSVLNWAHKSMYAPATLAFPATVSRRFVELVDEKRPRALAILACFFALLKRMNHVWWLDDVARREVMGL…
CCG_04738	C6	chromosome 2	532	58139.4	8.79	Cytoplasm	MPNTGKPSLDCHLCRQRRVKCDLARPGCRRCATYGVECPGYRSPAELVFRIANPSAARKRKQRAARRDDAEASAASGAGSSGGRTPAAAASVDEELGLPLVSSQSADLVPAVRVTLPPSLGEHWTSHSVPILLNVYSNLNFLHNAYRANPRDGPLVWAAHLFTRTYVTNIRYPTFIYRDSEVDTQRELGTYLGRTLSSVGAALKSSQGALRDDVLATVWILASYELLVGSLGRMELQSPWHLHARGLYSILKARGSASLYTNAGRTAFWPCFNMVQIEALVSNTECPPESDEWLGIIRDTLSDGEAYTLHVAVFITKCAHVQARILALLRLRDFRAAESEYHSLVGLFTKAEEEFDAAVAASNDSVHDMDNYMRNLYSSALVKGYHYVQLLANFLTHYA…
CCG_05037	C6	chromosome 2	884	99504.1	9.21	Cytoplasm	MAFPPDYLTSDDQPHVNHVSDFAGTLDPNSEPFRSMTACADVPQFSMLVAGGVVEQQPWGEASLRRPSNFDILLPDQRGGKRGPFKDPKLREETAQTRRTGSCIRCRMQRIRCESDPEHPGGICLTCTNVSNTKAGRFPCLRYKITDIKLYKPGQVPGYEWTRRWTNSITDPIQKWASSEVKVIRVSAGYSPRCIELQVRRFIPQDGDKLVRTWDYRGMRKSVAIPPYALVDLDAAKSTYSMHIQEIMTDTIQKSLDYPQGLLCKTYLRAVRLMRHPSTSMDSVKLLRLTLTLWVSIRLSTTSSFIVGEETLGMPGNILDETSPNAGKIPMPPVLGAQLDLVLIHHIQTKLRREMLEILQKMVLKNKQGTWFVTYLVTFILLHNTALITAHDAGYAHKH…
CCG_05424	C6	chromosome 2	127	13659.7	10.07	Cytoplasm	MAPTPPSGDAAKDDRTRRNVACVSCRNSKVRCRTGRVLGEPCQRCAKLHVSCVVDKAHKRVTKRSKLEQLEQELQSIKQVVNPGANGRSAWTPPSPRAALAAFAALPEQEPAPAAAPPPPEAPHRGR
CCG_05484	C6	chromosome 2	446	49493.7	7.23	Cytoplasm	MSGSERTATSGPETPALDGRPQVQAPLRRRPIPRKGHTKSRAGCPNCKRRRIKCDEIAPECGPCRRLGLGCEYLRRGLESSGTARSSSSSTPARLTPSLAMWPGFFDMTDLRFFQHFLVSAYPPLPIGGWAVWQGVSQMSHEYDFLVHSMLGLGASHLSLLSPTRYTQAALRHRVIAIKCLNESLSRDHRSVADTDAAFAAILALTYQAAHMPDGLTDFLTMTRGCFLVGALVAPNLHSSAFESFERDAYVEKAVQLVAYDGPHQFLDHDLAAGFCGSLEQLGPLCQSVAEVEYLAMMRKIVSSLACNIYESYRLLSFLYEKLGFLLTEEFVSFIDPHNHVSRLVIIHMLIMDCAMSGKVGGEDSLHPGFPPTNHRYDARNAMTCVWVENMTTSLPVEY…
CCG_06041	C6	chromosome 3	973	105966	8.65	Cytoplasm	MKGRTHHGGPPQACDRCHDKNLRCPELPDSISCSRCTKANLPCVFSPHMVLTACHSTGPHPRLWTSDTEQRSGPSVVDLHYMLEGLPGLAQSLAALYPEVLKLSIRHVHATERSRQAPTWHPLCLRIMTLNFRVIRRAHEHGSVHFAPTILGLQLLLMERGRISTAGADTALTREVKMMRLQCDILGDLVGASLQDMRGLRVSAGVINPLPRQQTQAIVVSLGFQVYPDFSIVSHCYPFDKQRTLQFLGKEQPHGLGVEAKNEGSMEWIRSGSVALHFRWRVSDFMPRWEANPVAPPRPYLHRLRPLDATAITPSSWTASQESSLQVLVGFNPTMPMRRDPPGPSTHPGLSTCLIQSGTYSSLRSWAGVASEELQRRLVQLLVGRITSRAAAAMADTGA…
CCG_06349	C6	chromosome 3	562	63145.5	6.88	Cytoplasm	MAESPQLNRLSCAKCKERKVRCSRVLPECDRCRTHHVECVYPERVKRRSTRLVADRRTAMTTRSDDALSTILERLQRLEQQSTSSPPSSSQDGQPAAPDPPFATSPAISTASSRIPSGPSPASNVARPPDLDVTAILKDAMDQVKRQKLRGCAKSVITDKIDIPPELAKAWIHSKLRPQLIPDIVGLPHVHLDYSILVLYYAILYHGCTLNASNTPAGRGADYAKSCYLGCLRALPGWQQEATGSTTDFIAALFMTRVAAMCFDYDLVWRMHQNTSDFARSLNLHNLDGGDYAGINDSARSDEDRRGFWQLIQMDLYIRLLLDKPATVTADVWKVNLPWLDVNSQPPPDGVPAIAFLISSRITMILIRFFALLEETGPRPKDELRHRTEDLCREILQLF…
CCG_07966	C6	chromosome 4	1071	119515	5.87	Cytoplasm	MASPSIHAMPEHWTELSAAKRQKRLCSEEVEALKTSCAKDCGKKHVAECSSCYGKVLDRMRLRYTESQDREWFTQRRAFLHELEGLFQDAKDRKRSLKFIEARIESEKEAWYRWVLRKYPEFIAVSDGGAKQDELRGMLDDPDRSRQELVSMMLEGVGKPAHWPESVEAFAEKVAASEADPAELKRLYVAEFFIRQPAGSVLENAQRYLDEYTASETMLLEDIMDKIASDCRESRMSQPQRDNHQRRLEELRRAKTAFEQNKLQAKGQLSGNQAFTASEELYNLPPCHVCRKTVDSNEVLSCSLCQAVTQMGGSKKLTVYCSEDCFRRGHGDHVEAEHDCEAGGKCVQLRDEDVEMDDGTAQAVSCKECVDAKRMTLYCSERCAAENIAEHWQRAHGVK…
CCG_00931	PF04082	chromosome 1	771	85075.9	6.86	Cytoplasm	MAEDEANSGLSHDEGGSSGHETSHNGPSSAGTKRKRTKYQKTSCELCKARKVRCDRADPACSWCAQHNRTCVYLERQKPGSRIGFTLELETKVNRVDALLQTLWRRVEHHIAHDHSAAAVQTLSPGVGNHNTQQIDGFPPPPDANGPGRFVALPVGTPVPQGRTPVAFPSPSWQGPDGSHDGLRGGSRTSIPGPPTRLPMGGNDSPFHNPSNPASRVAGGARAGSSSLSGGTDLPPHDMIYTLVDLYFKHCNTWCPILDRKSTFGVFFGSTSLSEVDRILLHAIVATTLRFLKDPRLSPEMRTHYHAVSKHTVMIYAMEHVSVAALKALVILSLDELGTSNGPRGWNLLSLLAQNVRQLDLCEESSMYLSAGGDDLPHTGSVRRVTVGRPESWIEDEGR…
CCG_01404	PF04082	chromosome 1	1097	119457	7.15	Cytoplasm	METTGFTENQLMVRDAVGQICSQFPNTYWQEHDQQERDPTEFHAALAKAGWLGIALPESLGGAGLGISEATMMMQTVAESGAGMAGAQAIHANVYATQPLARFGTQEQLRETIPNIISGKWRACFGVTEPNAGLNTLGLATTADRVDGGYSITGQKTWITCAQVASRMMLLARTTPRDQVDKPSEGLSLFCIGLDRSQPGLDMRRIKKMGGRAVDANEVFLDDYRVPAGALIGEEGKGFKMVLHGMNAERCLLAGEALGLGYAALAKAAAYARERVVFGRPIGMNQGIAHPLADAYVRLEAAKLATYHAARLYDASARDAGAGQDAVGIAANSAKYVAAEAAFTACERAVLTHGGMGYAAEYDVERWFRECLVPRIAPSKQHICVDSYPSHEPIHRRLD…
CCG_01714	PF04082	chromosome 1	648	71655.2	5.84	Cytoplasm	MVSPADIPLPPDDMDSAQSSAHHPPSMSGSSSASPNDADGGRSSDHNSGSDAKARESTVPAACLACRSKHLKCDGQNPCARCVSSQSECVYVASRRGYKGPRRGAVQNPNKRQATSPPDVSSSSSTTECPMLLGSRNGSIMAHGMDADFTSPSIMSGATPAPVASNMQLYKSYCSINGVDPVSFAMGHHNGPLPTHVPVQSLPERCLDSYYHHFFASHPFVLPKEHLVRIAKGGMIEPLLAAIRWVGSIFIDVGPSARDGMFDEAYRLLYESQHRDGFLVQAMMVLIVGLDGSCQQDKAREILNDVERLALEIDLNTRPFATIHGQGMPVLEESWRRTWWDLFIIDGMIAGVHRVTNFLLFDVPADVALPCEENQYLSANIPIPLYLEDLEDRDFSDED…
CCG_02875	PF04082	chromosome 2	755	82998.7	8.2	Cytoplasm	MAHNPSVQRTAPIAIAPKPPRPGPAPRRQDGLHRFEIGPSSLQTGASAESTSFPGSTLAPCQACRFSGTSCVLSDDEDGCVPCQNNGSECSLSSSPPSRKRKLNGHSAHDPGGPGKRSLCGSPSRSLPLSLSKIAGNLSRCRVGAACPSPGSSTRRLQNSSLSSTGASSSFLEDMANVGGPTMLKRTLGLQNDRYSQYIGPTTDFEPSLINLSTFDPQDESLLSRGTLRKVSDVDTFLMLPDHATTGYDHIIQDADAIEAVVAPHGRKLIDIYFQIVHPAFPIIQKHVFLEKYDRSHREFSPPILAAVYILAINWWEHSEEPSKLPRPNVRELERLIRRTLEDAMSRPKLSTIQAGLLLSQRPEGDQWAPTAQLIAIGQELGLHLDCSNWKIPPWEKGL…
CCG_05239	PF04082	chromosome 2	1395	153391	8.3	Cytoplasm	MAGPSLSHILDPPRPAAHAAGLDATPQFAHHTAISVAVPIAGPGPGAAVS SSSAPSQAQAVPVAASSSPAPPPSLAQRASTSAGRSHGGNNLYACRDCGR SYSRPEHLVRHVQTHTLGRRFVCEICQKSFARKDLLRRHVANHENDTPQK RRRTASSPGAGRVTQACRPCAVARVKCDESKPCRRCVHRKLTCVASEAGS AAAMHLVHLSANAHTRTANTHEPPPYPNPAPGSGESLESSSPTSHGQVRS GPCGSLSGQDAATTTKSTPLSQPTSCKPEDSQLPTPDTATDQGNVDVFPL SYEAPSPIPNPIVDMNRTPFFDFLRDVLYEQPFDPPRLPDFQGLAVLDFC DNANLELTDMDFGLLDHWNLDGMVEGTLPVQEIATQSANSAE…
CCG_07976	PF04082	chromosome 4	1132	123716	7.16	Cytoplasm	MSQGRLDGKVAIITGAASGFGKGIAAKFVQEGSKIIIADLSEAAGNAAVSELGGKFVRADVTKTADWERLLIETLSAYGQLDIVVNNAGATYANKPTEEVTEAEFDLVMNVNVKSIYMSTTVLLPYFTKENRPGCFIQVASTAGMRPRPRLTWYNASKGAVITATKSLAVEFGPQQIRFNAVTHLFLGKPDTPANREAFVSTVPLGRPSTPADVANACCYLASDEASFITGANLEVDATGRQQNRYLIHHKTEAFSHVSKDDEWRDLLEPHSVASFAGVEVASSAIGNEIRIRHNADSPRRVWAVIMSLTSRQATATTLPCDQCRRTFKRPSHLRRHRLTHLPPSRRRIVPCTHCERSFSRHDVLLRHLRAAHDVHVEARPSNQRSCHRCVRHKLRCDR…
CCG_00786	PF11951	chromosome 1	483	53182	8.85	Cytoplasm	MVGVPRSSGCQLCRKRRVKCDEARPGCANCRKYGVECPGYERGLKFISGKHQIRQRAKRSEREGGGSSPAGAALGAGPTPETNTSHTAALIAAPKPNRGEFINTIIAAVRTNISQSDVTGFLSWIELGRLGTRAVLDGAMCAVAMHLLGKETSDQAMVAHSRSVYGKSLSSLQASLRHATEWKSSETLCAAMLLCVFELFAGTTSSDTWLQHARGIGTLMEQRGPAAHREGWDASMILAFRGVLIMCDMFFPIGEVCFLSRPEWKPVIRDGGRHLIHPPQLPDRTVRIVDGFFERLAEVPAVLAPAYVLRESRTMGSLQQPEPGTIAALAQRAMECRRLFHAWFEEFKTLSLTPDEVPSKDPSSPFPVVLRHRVAWAGSMHMGYWASILILQEALVQCQ…
CCG_01361	PF11951	chromosome 1	564	62971.6	6.6	Cytoplasm	MAGAADPTTSFPCSRCRKRHLKCEWSADDLEGSGKSASVACVRCTISGEKCERGLNVRFKHYPAQYNKPESLNYILAKVSILTMRVCFVDETRDVEGLYDADKDPGPGPSSKDAGHGEAPAPQPDEGGSLLQTASRPTADRWQSYRDLDKRTLSTIPLGSRLALSKINDSPLDRAFPLHSWREAKLMKYYLEYMCNWFDLCDTTRHFAVDVPRRALSCPTLLNAIFALSSRHLSLKAQHLDEWISHQYHEHCLRQLSSISNDSQALLNDDLLAATILLRTLEELEVPLLGTDNEGHLLGIQVFMNAHASSTTASSLRQAAFWVGLRQEVTMAVASQRSIKISLTHHFVDQSFTHACDDMWANRVIVHCAKVVQFCFGEGHHRPEEHQALVEYDKGWLHS…
CCG_01961	PF11951	chromosome 1	599	66105.3	7.58	Cytoplasm	MAKLDLDSPAAETATLPSRQRKWHPRVFTGCVNCRRRHVKCDERTPSCANCTRLSLPCNFDRRFVFKAVGPTKGQQAAAAKRAPPPTERHASTGSASGSSTEDNDVLVRDQPPSGELVPAAGAVRLADPSTLQGIRFVSAGMVPTGPVEGVESSFRISMPDPAAHVNSNETLYYQHFLNTVSTYLIIYDTPCNSNPYRMLPSLVGSSGLLQDTMKALGAMHLSGLPQTQNRRVHRSAAMKTYAGVVTRLRDIVSSSQGHADLELLATSLLLCMFEKMSSTDASWKVHLLGAAQIFQSMYSPRTALLASDGADGLGVANTLPLRRFLVSMMSYLDVAASCATGEGPLIPGDYWETLGGGWEYNLGVPSFATTRSAADRTMAQLRNSWSRVMSIQTELSRF…
CCG_02474	PF11951	chromosome 1	694	77852.8	5.99	Cytoplasm	MGDYYHHFLTHMSGAEGYPAANPDELNPSVVGPRPSMPLHGTPVPGAYQNLGYLGSFPDPVLPNASKQSKGRRKSGAGAGTGDHVKHRRTRSGCFMCRSRRVKCDETRPICERCKKGNRDCVYPDPPAPKGASSQSKSKDASFSAQKHSPKSSNGDDDEDDLEQEEKLETIHDEDETEELPPGGLMAQAPGTRTLAKAGARRLAGRLSSESLSQEGTKRSSSPSTSTTGSASANTIQSYELEGGADWPPVHPIFQPYIDYFVENITNYHYGLANDGDDFFSHILPSMAVRHEPLLYALVGFSAYHATLQNPNGQLQDFLQHYNKSVTLLLGCLKRKETNNVSTLVTILQLATMEEFLGDWVNLMGHQKAALEIITQIFTPENVMNTAVGRVCLNWYSRY…
CCG_05743	PF11951	chromosome 3	1103	122026	6.8	Cytoplasm	MKTVAGQSTDNAVVAATDSHDETVDGGHAGKIESQAQLDDSANLFLGDGS VFEYTKQEGRAVRWKLDLVLLSIMTMSYMLSFVDKVALSNASILGITEDD HLHGQQYSWVSGIFYFGYLIAQYPSSILMQKLPLGRYFGTMIMLWGLTTT CISATSSFATLATARFFLGVFESCLAPILTLLVGQYWTRQEQALRACIWW AGGPLGGFTLDGIAYAVSGSGFPSSKYADWQVLFLIFGPISLAWGVFLFV FLPSSPMKAWFLSERERKVAVMRRKVVKNHTGIENRHYRLYQVKECLKDP QPWMLWSLALLQCVVASGLTNFDKIVIKGLGYDSHDATKQSFGGDGVQLF SVIATGVVTLRVKNTRIIASVIGGFTKKATCGVMVFVGYGVG…
CCG_06718	PF11951	chromosome 3	656	71784.2	9.09	Cytoplasm	MVYCGKPSKGCSSCRERKIRCDQRMPTCGQCEKRQQRCPGYRNMVDLVFRDESHHVIKKANTARKRPRKSRPGGPAALPSPPRSSSSSSPSTGGSAFTTTLIHQPRPFLGVSRPDVAHGPASDGDGDGDGDARGGDLDDPDHIHVQGSRHGSRAVTTATSSTSEIPYALTTSLRERGVAFFFARYVATDHGCYQNYDFIYDVWKPPPSIDVAETDDCIMASMTAVGLTGLSKLTRCPEAMIRARQSYVLALHLANQALRDPVEAVKDSTMLGVLILGTYEFVSGRTPQTIRAWQEHVSGAAALASMRGAAQFRTNAGTRMFIMLCHTVLISCIRSGLPMPQSMVDLRNELWNLTDTRGPIWRVVDTLYNALQVRHDITSGKVVGVDAIVERLSGVEDQF…
CCG_06186	PF11951	chromosome 3	459	51687	6.61	Cytoplasm	MAEYALYVRPRTQAAAEVGAVMSFADSERDHGREDSDESRRHLMSSQHYLGVAAAAPHRAPKLNHKKSRYGCQRCRQRRVKCNEAKPACDNCERHCATCFYDRVPPQETSMVPDAPFVNGTAEARVAAAIARPNGHPEPDDPPETRGRRMVEVRLMHQYVTETGCTVAIDEKTQFMFATLVPRLALRSDALLYCLYSLAAFHLAVSGEEKEPAAMDAHRKYLSMALREHNKTLANICAANADVVCLTSSLFRVCSFTLLQERARHPYEPPVEWLMMNASTSAVVQVAFKIVGGDHQSVAYEMLNTTPIITDQKARFSETWRRGLEHVIARKEGRDAEEPWDPEIQDAYETTLSYLGGAVDGARKGEVFEVCRRLIIFPMMVKGRFIELVQEGRPRSTVL…
CCG_00789	SM000906	chromosome 1	1242	136158	5.84	Cytoplasm	MAVFHCDAEQHIHRQRTNRALMKPRKSTLREQLMKQYGHIISMNKATTTYQSWGGDLRKDDKVLFSPKDGKIDFEEAAGIGDDGQAAVPFQLADPELCNGTELHSASKLIGFRRTEPVQEPDVHGKSFYFRVNNIDVFGGGSCWIPTDSCLAQVPAQRYRDWVALMAEGNRVMLRVWGGGVYEDDAAGRLRRARRAGLARLPVRLRLRPPDVGVARTYLDWTQTGYYVDENSQLCTGQVNQTRPAREGTFDVWIASSSVGPVDAHVAVRFISVGTGKDVFPPLSTSITAAHSSTTEVLTKKPLQPSMPDADDPTKPFDVSQYDPYVVHTVLSVNGSVATDTAWPDPVKFLDMADRGVSFAVSPVGDEMVVSAQRSVKAFVFEEVEGLRLSDSGFDIMPG…
CCG_05913	SM000906	chromosome 3	898	98800.4	8.5	Cytoplasm	MSAGASASEQGQYRTESSGQAAPRQQLPSLSSLFGPSTSLRPLCSPSDRDSTYLAHSPLDRPRASPSVGSGNLNSYFPRTASPPVPQRPSTYDVRFDPERQSLHAFAPSFPGPRSPSYRDQNHGRLESRSDVETSSKWSVHNDASRHEYSLGSRDSSFRSPGDKARGQFPGSKDSGATYSDQRTTLGGANPPPTPTSTAASEGIPSKDGLGPKIWTGSYFLPRFVRAAEVPGEGMCYFYDDGSHCKTVIDGEAVNAHWGVTKAGKPRKRLAIACVTCREKKIKCDPDYPRCVQCEKFGRVCKFKNAPRGGHNTSPSTPPAELDVMRKVGGPSRHHDGRISESGSSPPVSPRISLPQPSPDGGYSKRLKVGPASYISNGEHSAMERSMEHSKSQAPLQRP…
CCG_06496	SM000906	chromosome 3	717	80825.4	6.02	Cytoplasm	MVESPRENAYSRSACTECQRRKQKCNREWPCNHCQKRKVADRCRFGPGQPSPDKPGGHDASRKRQLSHDDLTDSSETSPWDDGDSGFEALGYTASHLFSGLNAPERRTRTTVKKQKQYFMDVGSCPQLERALQLLPPRPYTGELPTASRETGCRWADPLDSLVQNFLNNVNYHYYIIYPPSFLDEYRGWWAMRSDNKPLGLQWTCLLFMVCACSAQYTDVELQRRLEADLGETTQKLTEQYHNAARELHSVIPVGNNHLLNVQSLLHSCYWYKSEARFVECWHVLSAAIREAQELGIHQEAVAGPMSEFEREMRRRVWCVLDTWDWQISALLSRPMIVDRTDCDVGLPSLKLEGYSPSPLLHMKLQSELITKMAERFGLPKNVVAPADVQEYQSIIEAW…
CCG_00207	C6	chromosome 1	1079	119471	9.21	Mitochondrion	MPLPRLINTLTHLRLIALLRLIFLNTTRARAHISSRTRPAPQNSPRSRRRLLRHKYTVMPSSSSRRRNILTSTAAITSKRLLPPCKTTTVSSSNNSSSSSSSSLPHRRFLPTTTEAQPRHMSYDNGPSVPPTPGVYRTTTFPPPTPSHQSSYESHGGYPSAAETFYSVYSSVSSAKKKNTRASQACDQCRQLKAKCDETKPCKTCRDKGTECRYRDPVPKATDKAQADILEGITVMQNSLTTLAEHVGHMNDRMIKLETSFSRVSGSGHVKPDPISDDEIKAVRYHVPVAGGASDNHYYPNDVSRDQIVHPTERVPMRMMAEDEMEADPGPPIPPGEPAIPMNHTTLAGLLLDWPSIREMTKHHVEREGIHHVTEFPISQEQNRGVLIVYGRGEDSHPS…
CCG_00383	C6	chromosome 1	104	10759.2	9.91	Mitochondrion	MSSAVVRSTALRAGGACVRCRKGKTKCVYENGRAPCKNCAKGMHECYLPSESMAHHHGQSPARHAAAHRPARDSLPASGAGASDARQPVVGAGAARHVQAASEK
CCG_03250	SM000906	chromosome 2	987	107295	6.49	Mitochondrion	MTTLLNKSESGPPLRQIRFVHNQGQPPSKRRRINAACLTCRRRKTRCAGERPICSTCTKNGHQCLGYQEDARKDGGDAGDAKLEDEDAVDEHQGDDEIKVHKVETAASSKPDAVSILPHLPAAPASAPAGAGAVVEPDEEDGDVKTAPSPAALPHCPSAGRGDVPSSLAPRRNHSHRIPYFRYFGPTAIVPGFKQMVVSVRDRRRSTGGSQSGASPLSTQSGVRGSSCAAGSDVVVEDLPAYDPSNPAPVHPLIISLAKTFFVHLGCNYPFLKQPKFLRLVMEKRVEPILVDAICALAARFSDAPALTGGNDKMPRTERGQVFAQRAKHATVDTFPCPSVGAVQACLLMAYEGFGANQDSALWMYLGLAIRMAVDLGLQKRVGIQYQGEKDPWYTRHRS…
CCG_03741	SM000906	chromosome 2	807	89146.9	6.86	Mitochondrion	MLVRLCAPTDAVYSRRELRPHSAPLSGTGSPRAAASCLEHADTAPHGRPPLCAQSPGRRCARRAAAPISSMDEAEAALAPAPTPAERGPPRKRRRVVISCIPCHRRKQKCDRDLPCANCRARNRESSCSYDPGAPTARDYELYKARSPVGHAGQSGRNSEPLSSMAATWGYGQTGPSTIGFLKTIETADADVADGPLGVPARGSKQQSFAIREKYKGLIRQLPAKVYIDKLIAMFLADFNWQYGFVEPDVFSKQLEEWNNLPFSVLSTEGPLGLSPNLRVFPAVLFQVIATALLLISDGQPSEFDGLKYTASMTFEDLASEYSESGAAIVGLFGKRDLSITTVQAEFLRASFLKFTANVTESWHMIGVAIRDAQELGMHRDSLDPKPKDDSLESVLENQ…
CCG_04350	PF11951	chromosome 2	605	67443.4	6.62	Mitochondrion	MSLFQQLMSNRKTRSTGGCWTCRARRKKCAENRPVCDACKALEITCYFQDEKPDWMDGGPKQRDMGEAIKAQVKKQASQRRDRKYLEMLESGTRMVSIDDDTETRAPSRPGGMSGASDTDPSPRSHEMESTPASSNTNGASPPEAPWHSELFVRQEDLLSAPEVDIHFLMIYLDYVFPYLFPHYRPPVLAGGRGWILDVLQSNRSVYHTAISLASSFFAVVLANGEEKHAQCTASMVRKLENQLELGLKELQKEMRVLNTSKSGFDKRRALVVMQSIIQMLFFEVATSNKDNWRMHLDAAIALFLQILPSPELWTETLNGLHSPRWLPSGIGLQRPWSTNQAALRFFTATLLYIDVLSSVTLGNAPRLYQYQKNVIPGCPSEKQGMEPVIAAPLFLEEF…
CCG_05252	SM000906	chromosome 2	898	101011	6.43	Mitochondrion	MRVSSRSSASAATSATAATAATAAAAAMGGPATYNRGACTECQRRKQKCNREWPCDRCQRRKIADECQYNDLNPPPVAATHDAEDKDKDEDKLPRVSRRLPPATGRPHADFPAPEAPGFDALAAARLFTTLGIEPPPEPSKTARKEDFAAADSSPQIERVLKLLPQHKLMTTFAHDVNYHYYIIYPRDFFRDYHIWWERRSKGRAIALQYTCLLATICACCIQHADNSVQQELQRASGLDSDDLSEQLHNAARELASVAPVGHYHMLNVQRLLHSCYWYKAEARFPEAWHVLSAAILEARELGTETEHEREMRRRLWCILDTWDWQISSGLSRPKIIDRVVCDAELPSLTLEGLSPSPLLHMKMQSELTRRLASRFSAPKNVINPPQVREYQALIEDWV…
CCG_06067	PF11951	chromosome 3	527	57434.3	9.47	Mitochondrion	MVSSSGKRVFRALELRARRASTSLLSSIEHADIRAAKGRDMQLGPFDRRRKRSRCQACAASHLKCSGERPCTSCARRRVACSYPIPREGAGGPLILLERGRQQTSASWGGGQERQMAHSQHVAPPGRLADEQLRHVYFFDVFVRRNSFTGRARTCGDEVKTLAELHSQQGSHLYHAMLALGALYAVQLDAAGGPSGRNSGLLAALGYYSQAVSDLRSALDAQERGKGWRRQQEQQRTCILWTTLLLGLFELLNDATGVAWRQHMIHGTAQALAASGPSACRSGPGLAFFTQARVFEVCRTILFNEATFLTEPGWVRLAREELPGDDGRPLDSLLDIMAMCSRLRVRAGTFIAGREAAPETEPSAEARAMAADGHRLREALRCWHEAYVDAPTAAANSEV…
CCG_07094	PF11951	chromosome 4	518	56333.4	8.31	Mitochondrion	MASMQPPAKPCHNCRRQRLRCDRSHPHCNKCVAAGKQCLGYAQLFRWTGAVANRGKLAGRTSSAPVDSAPALSPTKAKAKAASTTSSPQADQPWDGAPGGGSSVSSPWVLVDPLFQDLEPSHRYYLSYCNLLPLTRAHPLLQHVIVAASAAHMSNLVRAPLCYSEKRGDLALSAGVEEASRRAFRDALIAKHKALRLMRGALQDVDSTGGDVILAASLFFINVELIESGKHGWKAHLEGAGKIMSLLQPAVAGNEALRDYMLSDCFMCVRRWSVFPMSHLLIVESYFILGSAFMPAAAFDTGSYFQSSQIPYILERAAANSFLCCPPEILGILHAASQLSNASSDADSEDDLAAAGVALIQRAQAFDINAWAHDIRNISYLQDAPVQSRIHAGSAHRLA…
CCG_08250	C6	chromosome 4	1044	110443	8.44	Mitochondrion	MLSRLAASRVERAASLCPAPPPPPLAAPLQGLCSHQRRHPSGASPRQELGSARYVDRLLRIVKCTPARTPDPEMADFLAGVGLGSSGPAQSRTSACGSADDLQLRLRETLDERATPTRAEHVAMTLDISATARFTLSLSPAENEALEGLNKVDPSLGGIRSTSVAADGPGGQTLRVAHAADALTSQPQDDPVLQRAIAKHIVSAVSAADGSAWVVREASRGSQGWSFAYLCSDSSQQWDRQNKGKKKLAIGEFTNKEPDPTVMSRPAFDCRGCIKISFSRGSRSISVRYDHTPLHRTVAQVAELFKPPPRQVPVPSPQKQKTPRKQGPGTKKRDSTKAQDVNGNPRKRKKGNDGAAQAQAVAEEHGQQPLAELPQNGQEPHGLANGGVADGFAANSTQA…
CCG_08416	SM000906	chromosome 5	745	83838.6	5.88	Mitochondrion	MSHPAAPHRHARVLACVLCQHRKIKCDRNFPCSNCVKANVACAPSTPAPARKRRRPNQDLQDRLARCEELLKQYAGGSGPADQQGQSPSPLTSVTSEAKPEPSDSTPMSAETQQSWKPACKMINEEGGVRFMDSYIWASVYDELQAMRDIVETEDPEDSSILGSEDLTPDNNTDLFFPGDLSTANIEDLQPDPIQSFKLWQLFLDRVNPLTKVIHAPTVQPYVLEAATNMSNVPIHYQALLFSIYNMAVLSLSDTECIQMFGVSRETALQKFTAGTKLALIRFNFLKNYNMSALQALVLYLCSLQGRYDRHAAWILSGTIVRIAHKMGYHRDGELLNLDPFETEMRRRVWWQIVMQDSKFAMMSGLSQSLLPLRWDTRLPQNVNDADIFQGSTEPVVPR…
CCG_08656	C6	chromosome 5	826	87914.2	7.16	Mitochondrion	MASKHPLRRSCAFCRARKIKCSNETICEACRRQGADCIYDFEPPRPKARTVSQDSSRSDPAAQNGAPGTHGQRPPTGGSPSGSPVGAISEEKDPMQDVENVARALEQRFYENMSEMGPRERISAYHRSVQSSARGRNESPAAPFGPKNVKYTGILSLLTHDLVGLVTDRFGSLGCRHVEDGSARFFLSGLAGDETQTMFDAAPPGGSPLAEYGQRQQTQLIDVWFSVHPLSFLVSKTLLLRELRDGTHDEMLLAAMLADASFSIGDEAAVARGHVLLRWATAQLRTRPLGPCCHQPQNGGTAGDAPGRLYSGISTRIFGAISTAQALMLLGWNALCSRQMRRATCYIGLAGRIATEIKEQIASTAAPMASSRINGIDVFDVEKELVAYLHWTTYSLGLW…
CCG_08740	SM000906	chromosome 5	989	106942	8.13	Mitochondrion	MHLLVHSRGGLHGRAGAIAANGPASRALGNPTSCEPRSLRLLRGATNAPPSAGAAARFLLFQLTSSVLAAVSRACVSAADERSIREAAPWAQEGRFTWDAMDHSSHMPGGAHPVAVPRPQVGIERLPARRQANEPRESMNCKSCRKRKIKCNRMRPACEACQIFQCPCVYDAVPKKRGPKTDVLEALLKRVDGLEAKLKEKNAEGSSSKADESAEDEAAEEAEPDKPATTEPPRKRVATDTIKSPATDVAAMCPSGPVMPREVPGSPAQTDAFLHTYFTRFHGKPYYILDESSVRQRMQLSQLPSYLCYAIWAVAARHTPHPHGHHAAVKLSEDYAAAARRSIDTDEPSVDGLQALLLLVLAFIAAGKGKKAYMLMTSAIGMAMALELHREKDAQAPVT…
CCG_09094	SM000906	chromosome 6	1339	145814	8.27	Mitochondrion	MHSDSSSSRQTSRFRRRAAEACSFCRRRKIKCNNARPVCANCSIYAQECA YEPVGPVAKEAGRERHLVSRRRREHDRNASGAGRQTGSSSPAQGHDEPAG GERAPRETQTQHADAARQEDARVARVARILVSANGVSSYHGRTSALFEDN APERPAGGEHRPRMPDDWVERGLVAEAVRQRASLPRSQPRQALTAADQME ELNFRRGKLDFDGVDPDLGMHLLSLHWNRQHHSFLLTHRPAFMRDMACQG PYFSKLLLNAIYFGASKFSPRLEVRRDAADVRTAGWRFRERVRELLGGSL DRSDVTTIQALLVMTNSLFALGDERSAAWLYSGLAFRMLIDLGMHVDLST TRRFSDEDLEIRRRVFWGAFVVDKVQSLYQGRPVSLKESDAL…
CCG_00013	PF04082	chromosome 1	849	93088.9	6.38	Nucleus	MCPGAPPGRGTGLPLNRTDVSVSSSPPPPALPELMSALRTPEEPGRASGSSHGPAPSPSDAPHYPSPMGHLRAQPGRPGPVTACFPCRSARQKCDKKLPCSRCASHQSQCHYPERSNRGRKPGSFNKPTSIQKLLSLVTASDFEEELTAALLSRRRSRHTQSPGQNNDAPDHCHQQQQPASPLPSPRRQSVQMDDTLPDLADDGDSAVFPAATDVHLSRRAGTQDKTTAVSQADQDAALESDVAASEEYSPLQTLAAAVGSERQRAGATHDQQGDPITKAVPRPRGHQSCSAAPCGNGNFQRNRAILLADSKLARYFVRRDVDHRDWDVMAKVPPDSVFRLDPEVCDPVAAGLVSEQDVTEYFELFFQIRNPLVGLLDPDLHTPEYVHGCSFTLFSVIC…
CCG_00047	PF11951	chromosome 1	831	92299.1	9.55	Nucleus	MLKTPPAPSTASLRPSARAPQRRPCDRCHAVKEKCRWPGEEVDVCERCSRVKSECQTNRPVGKAGRKPKLAAGNRLSLRRKRCASSAVWQGPLAVAPPSGQLTPPPARPSRRNELKIQQGIALFPDLSLLEMHFLDVMLRKQIEVDKYLIGPSFRNRHLQAFADHLNSGMPLLKDAFIACASLIVGNQNLQQLARNQQIGYKRAAAAISSLRLSKVHYEDLTTVLILGVAIVTFALHHSSDPSSLCRYFLGLAKSLYDDGYDLAQRLGSDGVAFLTCLVTTETKECLVRCRLPTIRIRMGDLDRLVDRFYGVSAPLLTHFYDICELAQRVRLCRRRRGQVLLDRNIQETRARIEQALEQWQPTVSADHLADHFTPHEVARMLAQAKVFRLAALLIMHRL…
CCG_00165	PF11951	chromosome 1	669	74519.4	5.72	Nucleus	MSTQPRFARHRNRVKAYTGCWTCRSRRVKCDEGKPVCLQCQSRQLECEGYGVRLQWMAPEQGVLGAPPPLQSPPSRVHRSLIASQMGQSPLQSNEVDDILRSINEFSSARSCPSGKPGDPLFLHNFGVFGVSSSQDDSPDLVDASIRAATDASAPGDGESHPDAEPELLYASLETLNPLAYLSDQYFTTTVDSNSESNVESSVESSVESSVESSVESNVESNVESNFESNVESNVESLVFLDCPPTPNESGDAPHGGWSHGCHQNDLNVRSPHLQWHADSGAIMCNPSPKYMPNLERFLIYHYLNPDDTECLAERLAIPTMFRGRTLKLLKEAVNHGFCHQSPPKYKDILATMLSMITINVMSGDTGTCRIHLDGAYQFMNHAKIWKSKYSQKARSLHR…
CCG_00179	SM000906	chromosome 1	737	78667.6	8.27	Nucleus	MPDPGLAAFTTVFRAADPHRVRRNRQAVSCTACQRRKSKCDRQHPCGACEKRGDGEACQFGGGGGGGGAASPGNGGGGGRREAQRRLSRLEEMVKGLADRKLRARRAAARAGPADGAAAGHAAGDEPAPEADYHGATSWAALVDRIHDIQTLLAHEDAPAAAAGEEPDVLLGDVAAVALPDVLRSLPPRAAADGLVGTYFGAKAIAVPFVHAHHFRRRYEAFWAAPAAAPLLWVSVLFSVLAEGATVARARDPAAAAAAAAAAAADPDPARSRPARRSASRDSDAALWSLYGLAVRLAQKRGYHRDAARIGLRVSPFEAEMRRRAWFAAQAADLLFSLQHGMPSAIDDDVCDADHPANLADDDFDEHSPALPPPRRPPTPPPSSPSPASPARRPRGLAR…
CCG_00181	C6	chromosome 1	658	72256.4	8.71	Nucleus	MSTFTALNGGSPKTTDAPQLNINVADRSDERPPSPAAPQSRKSPEMPTNQREGWQGHDRPSFQPANYPDVDVSHKRKRSSSTEVRREPPAQEEAPDTATAPTHAEARESYGTPQREYRHYGDEHRDRESAWHAHHQGRDERGAYDTQQSSATSTQGHTEEQIGDALRRAAGQMDHNSDYSHTSPDADDRSMALYGSPYGAEHRQDSILQHDPKKRKRNFSNRTKTGCLTCRKRKKKCDEQKPECSNCIRGGFVCAGYPPQRGTGWHKPDNKANAVPLESKDPSYVPPGAYGMPQHGAYGPQPVKREPLPHYRGQALRIDPPQGRPLPISDDDRPTASTLASASVTSPENKLAAIPYTPGNVFPTPISANTQPPAFGERMAKDYQRVPPLHDLSRNEPET…
CCG_00303	PF11951	chromosome 1	661	72173.2	6.19	Nucleus	MVYCGRPSTSCSNCRARKRRCDKAAPECGQCRRMGQKCAGYRDPSSLIFRDESSQVIDKARSRVTKRAASARGRPSERARPQSPTMDYPAHRVAAVEDMLGDMGSVFANGSFMPDLFGFHTPFDANSGLFPLHADTPDPMLAPGDMTTSPGAALEPETGAAGDEAAEDDAADDGNGRDDLNDDAANQHDTIAPPFSLPLDTMALDFFLSRYVVRQSGPSSGFLDYTPTMMAREDGHGLLGGAVLALGFSGLARTTQQGDLMRRSMMMYTRTMERVNHALADPQAARRDSTIATVLVLALYEFSRSSLEGWKHHVEGAASLLALRGKTQFATAVGVQIFKDVFPQLLTNCIHVGCPMPLGLRMLRIEAAKAIGVSDPFWVTQSAVVELLDLYQHISPGGY…
CCG_00388	PF11951	chromosome 1	712	79210.2	8.27	Nucleus	MTKKGKRVRTGCLTCRERHLKCDEAVPDCVNCRRSNRRCKRGLRLNFQDTMVYIPSTVPLSRDWAVHFLDESRHIASEYRGGLKRYAGINQHDCHGHGAQSRTERRADPGAPPASIPSPGKSIEHRSKSNVARIRNIRQDFADVPTGVHRSNPKDMAPLWTCSSMHIEVDYESLHDAEPCGQVPSRMGDVRHHRAHISATSDTMQRSRRPSDVSNVESLAGQTPASTASRAHCPVARPSGSDVCTWNDVSAEGAREFIGTQEELEYMQAFVDGVGVWMDSLDHENHFSQAIPGHALESPLLWNALLACGAKHLSFADPKLDKKADCYFNTATMLLLRTLQNGDRDGKECAAASVILHVYEVMAEKPARQMSHYGGARALIRERGWDARSTGVGSACFWL…
CCG_00410	SM000906	chromosome 1	784	77533.1	5.83	Nucleus	MSQAPLDLYHSHADADVTAPAPPPPANPPKKRRRPALACEPCRRRKTRCDRNSPCANCTKARIASCTYAPTHVSKSKTTKRPLPTISANSSQRRPVKPAETVDPQSTVPEAAAQDPLSTTLKVPPAPSGPGSGAGSGSGSGSESSNVDWLVARVHELEQKLANVVHISDGQDKALLPQRPGPAPPLTGTVSKTRYFGPNHWMNVTELLPTEIDLLGCAEVVEKSDVYDALDKCKALGRRIKKNRYRPVSSENIGKQIPPRDVADQLIDNYLRTFEGVLRIVHVPTFRADYERYWQNPEAANDGFVMQMQLCLALGATLYDEYFTMRATAMQWIYETQLWLMLPPEKARMTIPSIQIMCLLILAKSTCGAGQDLTWITTGALLRKAICMGLHRDPRHLGK…
CCG_00730	C6	chromosome 1	560	61317.8	6.22	Nucleus	MQATHKGPKACTTCAKAKARCMPRTDGGEKCERCLRLKKECFSRAPAPPRVKKRPKRSRVAELEKRLDELSSQFEGQPPAAPVPRPAAARVADKGELLNLEHLFPSPSSTGVESDEPSPWSPEDSRPWDSPWPLPSEAAILLLRYHDLCAHLFPFVIVAKHPTAAELRAERPFLWKAVMLVSCMSDGARQVRMGEDMLAEIGKAAVVDGVKSLDLLQGLELLVAWFHFALKSSQVTSLLFLARSMCVNLSSMSYGSEGEERKYGGLDHLRAYAGTYYLNTLVFTTNKRTDVLMNTSQLETCCEVLESNSEYPSDEYLVKLVKIQHLAQTISLAMALDPALPAMSLPLAMVVESFQDQLDTFRATLPAGLEENPTLQCHIAIAEVLLTDVAISDQHCASS…
CCG_00735	SM000906	chromosome 1	726	80166.8	6.62	Nucleus	MDDSPRLRQAACLVCRRSKIKCEWMPPEGRCKRCVQLGRECVRPDFHAGRQKGIKNKRVGLDKALFQIEQAVKRARAGERQSADDAKVVTQLRDLLGEMEASETSPSQAAAPRHRSHVDDDESSSGREDGPGDANPASVSDFVQRTEESLAIDDAENPLQLLARASYIQPPSESRTRLSSQQTRWRDQRSTGQAGEFAALEDFFTSARVNLDVGDDIDPISLGLVTEEEAEALFSYFHANLAHTRWGMDPRIYTVSFARSRSAFLCTAVMAASALFVPTASALSKRLSNHVKTLAHRVMLRRHKSVEIVLAFMVCIPWMFPGQHSTDDEACVYISMATSIAIDLSLHKALVPTELLEDGSKLNLARGECLATRTALAIDGFPDVDPWSETGKLLLRGRE…
CCG_02002	C6	chromosome 1	586	65915.6	7.03	Nucleus	MSRELNKPKSGRAAMRSHFGCSVCKRRKLKCDEAKPVCGPCRKSSRTCHFPDAAAFRIFDHSSLGGDENDVAFDEDHVWIDVPTNRQRPSHKQAPRETRNALSAVTRKAAAILTVALSPPSQDYQQLRLFPRLLLAKMHAIENVIEGLMDNPMLLLTTGVQDGRLRHRGLLFMQSPRESDKQPLAEIIHGWLANNPSTPKGSRINWKFHSAEYYHQAIGYLQAAISNYRVDPDIPGNEIEQECIFAAVAILSTYELMDAPGTAWRAHLSALPLFSTSAGSATTVSSQPRSVVHKPVFWSLARQDFLCAFISETQTRLNLNDPRLWQSVGLGLAGDKNGVRLPLSPSSSTDAYASADIEEDRRSNELTWLLGKIMNHLTSGDALVPEDYARPAEQRYPVG…
CCG_02068	PF11951	chromosome 1	793	87284.6	5.87	Nucleus	MGSGGCKDNSFIRNGLSLGEPKSGNVTITNGTRAGYFVGYGIPVGGAFSTLFHIRCLHVYLVMASTSSHPSAAPGGAGQFLVLDDLVLPTSLQKPSNNTNRRRTKSKTGVPARSRSGCVTCKAKHAKCDETRPECNVCTSRGAKCGGYARGIRWSTKHEKHERPAEDQTSRQSNAESVSGSPMRPESQSQSNTMPATSTSYSMPIVPEPAYDAGEMGWETYQEFMFGPGPSPHPSWNNQFYGPVDNTAWENYGQPGPQSSSGMPASEAQICPAALTPSEDADEFLSEDSASFALSPVRRQFELSAIPPTLTDVSSLLIDYWFQEVCSVWSAYDSHINMNRTIATALWPNSETVLTCLQGMSAAFLATKIPHMKQTSISMMKSATAAIKTELAVVKRCTR…
CCG_02072	C6	chromosome 1	734	80096.8	5.6	Nucleus	MSASPPPSPSQQHANAHAYASNGLEILQAASDAAQAIHNPQALQNAAAAASEAASEALPPATGAPAGTPTEMPHHLIAGPGGVMRDPTINPKLTRLRRACDMCSMRKVKCDDTNIPCRPCRELGVDCTYERETKRRGPPNKHAEAAKAAKRARLDLGSGPDAAAAAAAAAAAAMPISGLPASPSPQNAAKTLMNISSVSFDGILDAETIAPLPVLELLVDDFFTYVHPLAPFPHEPTFRQSFANREDRVKPEFLGLLASMIAALVASFPRSAREHLKAQHSTHLFPKAIVMLEKCRDIALLTRGSRWVLKQPKTLGDAATSYFLGLASGYTHQWNASRHFMAETLTLIRELGFSRPKHHGDLPTFGNDTFSPDPLPFNHVKDQIGKRIFWCLLLAVRSF…
CCG_02169	SM000906	chromosome 1	682	76422.5	6.45	Nucleus	MTQAIKRACDACHRRKVKCDGVNPCRNCSSAQLSCTYNAIPQKKGPKGSRAKVISELRETQRQTSLSAKVQNRMNGIACTPASPSLGPTPGLLTGELVKECAQFFFDNMYPQAPILDRRQFEQQVLYMEQNRDAYCLMTSLCAFIMLQPGMSMPPGDPYNLDMVPGANIISSQLLLEETLRVRKGYEYLDSVTLNALATNFFIFGCYSGQEMHEKAWYYLREATTMVHMIGMNKEEYYMQFDAAESARRRRLFWLLFATERAYAIQRQRPISLQATINMPTLGDDPSDSQAHQLNSFILLVNLYRPFDDAFTATWSKIKGHLSSQYLSGLQKQLNDLVQSYICQDANFNDVHTNQQWLKSTVWQLTSGVANGSSDDSMSFQYPMHLSRELVVNMASQFP…
CCG_02255	SM000906	chromosome 1	654	72017.7	8.47	Nucleus	MSGASDVGDSRSATATAKPSHPPRSRPCDTCRLRKTRCVKAGNQSQCVLCAFHGQSCTFLRGPLPRQRRQRIPDRDKASIRRGSVDGPCRPLASSDHKDGAGHRSPRQDELGAASPGQVDPRHSRSPSSTWQHSDSAIGEQDLRASPPTILSDTLGLDLATHAEYVGPTDYRDPILLDLHRPRLPPDGLASAPSGPARRLDDQTIFIVRLDETAASETQRIADLDAIEQAVHPLGRTLVDLYFRIVHPSFPILHKHVFISKHRISHRHFAPSLLAAVYLVALDWQIYDSVLAGRETESIPDAAALETLAERTISQDMRRPKLSTVEAGLLLLQRHRRHAESGSHATLSRTFAAQMVSVAQHLGLHLDCSSWSIPTWEMGLRRRLAWALYMQDRWGAFVH…
CCG_02279	PF11951	chromosome 1	643	70686.8	8.58	Nucleus	MGSDSRPVCHRCAQIKQACDGSLPCARCVRLSLPCRPRNSTGEPASADAQSGDMPKARIRRVQTGCLMCKRRKKKCDETKPRCGDCRRLCLDCAWPPERHGRSKPASSAAVVADAKNMAGERSSDAAMMEIAIRSSPSPVSTPVSGRHGSHDSSSHSSHASQSSHVSHASHISYGHALDQAPGMAMAAAAMAMPTTTAAPAMAGGRSLDMSPDKLSWDVTTSPSWIEAITPISDGSPVSFDSTPMTSLSLYVPQLLPQLNAPQDKALLNHYSTIVSSILSRRSSAANPYNNYLLPMAQGNDLVLHCILALSANHWRKLQPAMGDRGLLHKSKATQALARLLPHVDKTSADIALVSSLLLCMTELFDGTSEGWKLHLKGAKRLLMTLRKQQGDMMTGHYK…
CCG_02447	PF11951	chromosome 1	867	96754.2	7	Nucleus	MADRNSLTTDANAGRPEQASAQHHDDGQDDPKGKKPAVKKRTKTGCLTCRKRRIKCDENKPRCKNCIKSKRECEGYNQRVVFKDPLGAQHGHFAPPLYPTGTPYLGDAFASHQAKPPVPMPLQAIAPKPSPFDFNQAQLHPQHPSLHSHDFAHGQVSPGVHPSMPNPLLAPTFPPNPTQLDYNSAQQYYYARQQLNAGGGSSNANPPQTIGTTALGQPLTGVLHTPESDYEGTLSEDDVDMAESDDEQPDSRALMMSGSSHLLLPCARNGTEVRTFSAFAQEQALSEYMNYAPNSELRNQAMRTIFMHFVRVTGPSMSLYERDPSPPEEPGHFEGNAELGHNLFSYTFPVLSLNHPGLLHAIMAIASLQIAKLQGTPATAALKHYHWSIRRIAKNVRTP…
CCG_02459	SM000906	chromosome 1	951	103799	5.8	Nucleus	MPSHGPPSPNPQPGSKRQRQSSLDDDVPRDGQVSPADEPGDALPGPGGNAASGKAGQGSNFRNVSACSRCRLRKNRCDQKLPSCAGCAKAGVACVSYDPITKKEIPRSYVFYLESRVEQLEKILISNNLSFPPAENLELCSRPGVDASSTLSGADSAYSGQSEVGDLGAAKSHNQALESLKAKKAGQSPAMLNIVNPPKPRSLASASGVSFAKVVFAAVQYSVNDPGTGDRSGNRNPSGSGTSMRDSFFGLHTKLTVQPAPFPEKDVGRRLVTLYFEHANPQIPILHRGEFMQVFEHAYENSGQALAARELYLLNMVFAIGSGVIVGEPVKTEGSDDANMALHQAKSPNQPEEYHASAIVHLESCLSFSGGGLEVLQAVLLLANFALLRPVPPGLWYIT…
CCG_02464	PF04082	chromosome 1	797	88249.2	5.94	Nucleus	MERDDSGSQTPSGPSQASTGNTPQTTTSASQPAQPHHSTPGQPQSSAAGAQNSKRRRGLGVVTPNACTECRKKRAKCDGGKPCSRCKSQNDVECVYEVPVRQSKENLRNEIENLRHRQRSSDVVFSALVRPELWEEVLRRLRGGQSVENISEWLGGTLPSGGGALPAMSQRSDREASAGPSSGPVAAYGRGLRGGLAPTCPGLDNASSVAAQQPGMRSETGQNSPWHFSSHSQAESTPSNSHPDAMSWAPDIRGPPQYRVGFWAESMQTDETSDGLPRLRGLEQVLSPLHEPEMRSPAETWTTITGDINLVQHLLALYFCWEYPTFASLSKEHFLRDFQDGRHRYCSPILVNALLALGCRFSTQPMTRANPNDPYSSGDHFFKESQRLFYQETDHHSLT…
CCG_02841	C6	chromosome 2	694	76160.1	8.68	Nucleus	MISPSPDRHTCHCGKSFLRKEHLRRHQATHSGPAFCCLVCGRSFSRSDLLRRHASIHGAAAAVPDSRRGRACDTCHANKTKCDGGPQCSLCTKRGVACTYGRRDGNSPAKQPRGSPGSQGSPTEHATASAPVSPPFTEPDIASSVASVSLQAAELSSGASSQQEGFTTKSALQSMLTAVASSPGKAPSAAAPPPAVPKSWLKACVESYTGIFHDRWPIIHAPSIDVSTVGVALIASVAMINSWLHHDRSLREVIMEIHNHLVEQSFRQLANDTFDPSRPWPVETYQVVLLNIIFAFESGRDSCIKRSRRLLSLLVAALRQNDCLSSEALVHYTFQVDTYLSLLCNQPPLLRHDELDLGLPSTFSSWNSFGIHIFFARNRTEPSRRGAYKMSCLDMASQQ…
CCG_02860	C6	chromosome 2	361	37530.5	7.03	Nucleus	MDSSGLATPAAAIAKLKDSCDACAAVKVRCTKDKPNCGRCRKMGRRCFYSPARRTGRPHRPSSGDVSKCSSNDSNDVGSRQPGGRVERGLAMGTDGSGSSRPADDDDDDDDELDINTNNTSWAHPHPPPPWQSVGPSPSRSSCRSSRLSTGATTATTPCASSCFAPDADCPVAPGPSQEALEHGLLRALGPCPDSAGATAGGGATEVANCALIALQALEGLAARQQHLATHLSLAEAPPSLSSLGISLAGPIKDTCRILICPCSRQRDVAMLAGVVCTVLLDLFSQLLGHRAAAQLTEATQELQPVVNLVVQFTRRYGGELGEAPAEMLPLMAAGLKARLHVLIDLAASCLLRTGRTMGSW
CCG_02887	SM000906	chromosome 2	903	97884.3	6.24	Nucleus	MPGSSDNGSSSNGNGNGNGAVHSPNGDGSGSTGAARDSSVADNASVPKPKRLACMICRKRKLKCDGLRPSCSTCSRLGHSCAYDEQRRKSGPKRGYVKALEERLKQVETLLKTQDPVPPNASPTRGLAMAVPGATANLSIANPAMGMAGDRDMDGRWQHFNGESPQTGAIDDFNFNANMGIQMDSVGGNFTWEMIGLGLEEPLPPQETIDELHQVYFEKVHPSVPMIHRYRYLAAMNLYGPLLPARHHPFPESDTNTLLRAPNQRPPVCLRYAMWTLACSITDKYSDLKDLFYQRARKYVEADYIKGYGEHMISVAHCQTHILLACYEMKMMYFPRAWINTGDAVRLAQMIGLHRLDGTGLDVKQCLPPPKDWTEREERRRTFWMAFCEDRYASIGTGW…
CCG_03145	C6	chromosome 2	427	46269.5	5.85	Nucleus	MTSTGPAPTEHLTSQTEHRRPRSACNPCQFGKLRCPGGLPCSNCQLSGHECVYALSDPLDRPKGVKNKRPLRESPSWPAATANPHHAVACGEDPDEAALSKRVQTSNLSTIHTMRSPGPINLNQSPGPDALSGPGNLEFQSEESLRDCPQPDLSAEWQSLRGIPHLYATIADDDTCLPFTGILEEPLGPIPMDPMTLTPAATCTCLQLYANLLCYLRQTCKPESCLPVEVLLAAAQRTLSAWKQLVQCYACYGQDPNEEVMLLAALSLRKMLRLFQVFSSSASTDSPSSLGNRAPSVDTQATSARHPSLLSSTGGGSPMGMAIGCFRLEGEDRDSVGDMLALQNLFRVKRAVSCLLEQTSSHMRERTASPGEGGSRGTTLGGAEQLDRWESDLEMVQDI…
CCG_03204	SM000906	chromosome 2	702	75231	7.61	Nucleus	MQFDHGDRRPSQRLPVNPRRHKVAPEQRKRVATAWVIPKSQCSCRIGTDMASCNNCNVRRIKCSGDRPCKQCAPTARDCVYPPLVERVSVPKTELAELKKKVEVYEKALPRLVGGGQPLCRGRLLRRRQSAAAGGGSVKTEPADDGAQALGPGRLLQDVDGVGRYLGEASGATFLDHLKELMGAALPTATAPGGGVSFRSSLGSHAAYDSRPLAGPDGHPLRPPPDGTAGVVLSELRLFVQDGGGAWPSGGIYWWGDLDSAPEPPLDDGVSPDHRRRLAFYHAALALACQSAVAQPPPGPDAHPSRSEPYFAHAAVLLGNPLDAKRRTIGDVAALAVMGFYLIETDRADAAYMYVAAAMHISIMLGAHRGWVDERGKRVFWSVYALDRWLSCLTGRPPT…
CCG_03355	C6	chromosome 2	240	26384.4	6.59	Nucleus	MFGTWRVDPETEKLENLRRAYDPVTARSSQHQACDRCHEKKLKCSGEKEGCDRCAASRHKCEYTRSGSHSSRKAKKSSRHPTDSPSGGRETSGSPSSSRGSSHRGQSSKSNSGHRSSHRTHAPVAAVSTQGGHSVNAMSQADYPMASQEDAYGMGTLYPGVYDSSSALHFDNLQQDAAGAHQHGWTTADTTMHTVTTTSVNPALLTMTDQMYAASGDYQYHHEEDDEGFQNMDPQYYWSQ
CCG_03393	SM000906	chromosome 2	1062	116642	9.01	Nucleus	MSLHLAMEAAHQPEKHNAPLTVNYAGISCDDKRQTMSEGTSPLPLLSGRSPWHGMDIMIIPPICSPGFISTLWSTGTLAGRLERSQAGKHGARDKTLRRHFSHQGGASDRPADFYTNYDIRSIEISFNKGVVPAAHSAPDRILHPSMAWDSSPSSPPLATDTAVPLELTRRASQTILSCGLKTDAGRDPGDTPQTGQVSSPVGADSPSHGEVAPCPPPCGTSGRAPRRLTNLQILGIDRLAESIVAGLVTNICYAHTYRQAGWFLDGLPSHGRRIVTPPICSISQPIHKVIRLLVSLVRYFAKTAVSVSRRAAGRKLEAQRSAESSADCAVLGRESLASTDSVMSAQGSSHGHLPGTPGSQGQKRAYRQRRKDPSCDACRERKVKCDATETTSCSECSS…
CCG_03488	PF04082	chromosome 2	800	90192.2	6.91	Nucleus	MTERSESPESDGDTGPHTGGSGGSDQPPARKRQRVRLSCLECRRRKLSCDRGFPCERCIKSGTPDRCSYESRNGEVVNASSGVPPPFAQLDSRRFGIGGDASPGFTSREDHERIRRLELEITQLKNQLARPPGGAASFDGSTIAGTTSPSTQKDETLADGEGPRPDVQECIDASNMSCEKGELRFFRGKGFRTRYFGPHNASMAFVELTGLCPFMRETADEWLRPVILHDRKDRKRRKEDREVHFQQPDADLLALLPNKEETDALISVYLDQFEQVHRIVHIPTFRKEYSDFWKPDSKQRYAAFTALVLSMMAVASCVHTHDTLKFIGMMSNARHWAEKWIGACDTWLSQQSQKHRKLIHFQVACLLYLGKRVNTIKKKRFWTGSGALIQDGIAVGLHR…
CCG_03867	C6	chromosome 2	421	45695	9.44	Nucleus	MGDRSAGDNRHRRAHRKSRNGCGECKRRHIRCDEQRPVCAHCAIAQRGCVFPPAREPRPEPRRHRRGLRPEADPARPSEGPDVPPSLPSFDEAFPARDAGALFTAQHLVLLHHAATSLGDGIVARGQTKHVVDIAVRRAADAPYLIDQVLALSALHLATTSQQDPASPSSPSTLRRQAAELQARAVACFTRSVPADDAAAAAAAALPRVLFAATLSLHVLAETLAEVRRLHRSRFRVFVDRFAECLRLHHGIRAVVRPPWQDLLRSDPEPPPAIARDGAAARAPDADGTGAGRPPECARLLALLDASGLGPSAVHACREAVHRLQSAFDLCSGLDDPDGAPRAASAFSVAVGAEYIDVLRRHQPEALVILAHYGVLLHRCRRFWIFGDAGACMIRAIAR…
CCG_03924	SM000906	chromosome 2	825	93081.6	8.67	Nucleus	MHSFPSSTEAGAAPASSMMGTTRRGSLDNSPQPQHSPPSPMLHQHQHHQHHHNQPQPSSAHGHVPQLQHQQQLHHHHHQSRSVKRPRPVKSCTECRKRKLRCDRLLPCSQCQKSSRMCRYSAEHDSTNLSDTSDMDPTEANRPPKRHCLPGSSAGAGMMNSDAAQTPAKSGESPSLPLLEELSLRMERLEKQVRVRSPGTDFSGGRTIAASSDTIRGLTVKRGAQRTRYFGQNSPRVLMNLFDEAKAFMFQQRNVYSNPDLFSSFRTLHGSLQDNFHKAMTPITVFVESMMSVQKRMTDILPKKPVCDRLVASYFDTSETIYRVIHFPTFSEQYDLYWGGKLQSESFLPQLLSVLSVASRFETKSKGLGHERVEGVHIPTACALVRIWLDGLKGKQLVE…
CCG_03940	C6	chromosome 2	365	39751.7	5.45	Nucleus	MSLPYSQSQPETTVRLSDQGLKTWSCVVCRRRKVKCDRRDPCANCVKNNIECHFPVTGRLPRRSRDLASLRSPSQRQSELLGRLRRLEDLVTELTGQVEDGAQAQSQLSQLTSVPGPGAATDMSRPLNTWPPAAPASTDPSAGGLLTTTTQSTSEVYEDFGRLVIDQGWGMRVDKGFWSIFCDEVEHIFQAIEDVSDSPEGLERPSTTEGQNTGEGSVQGHCHGYVFGTPCAFGADSSGNLYPLPSQVPFIWKKYVEHVDPFIKVVHTPSIDGTLGQIGGKIGALGPGIEALLFAICLAAIASLDEEDVSESFRVSKSELISRYRTGTERALGHSQFLTTRDTTVVQALTIYVSILPHIGAQQEA
CCG_04262	SM000906	chromosome 2	738	81981.4	6.96	Nucleus	MDGSSIVARGGAASMSPTSPASSRHGNGGPKRKRSSGVGAVESSPGSFMDDEHGDHGDHGDHDKKRQPGVKRACNECRQQKLRCDVVQEPFQSCSRCNRLKLDCKIESNFKRIGKRSKHAEMEKEIERLRRNVARARSQGYVLDEDEEIDSPVAPSAATYSHTRNPSLMGSDEAVSSLLHLKRGGAYGVQQHYSHELEGVRLTDGNVTHLFNEFFAFYHPFLPFLNPQQPPDQYKQQHPLLFWSIIAVASRRFAPADCPNLLVNLSGPMTRFLWTTIGEVPSNYHVVKAMCLLCTWPLPTSTTTSDPTHILCGVMMKTATGIGLHRPNHIRDFSRVSLELNKEQLHDRVTTWAVCNIVAQNVGTGYGQPASSLYDWTLALRPGDDPALHLSRELEARLQ…
CCG_04321	SM000906	chromosome 2	948	106388	5.52	Nucleus	MSNPFDFNSMAQRSDGGDSATMPS PQSPVQHDGSSQQAQHSNHNVTVYQTTGPDAHTGPIFASGGSGAPVLNPR SCVTCRRRKVRCDKQMPCSNCRRALIPCIFPAPGRAPRQQRPKDPNAASK NSSQREVELIKRLRKLEGIVEELSGQIEVESGGKLASSAGSPDPAHVNLV GSDGLPQRTLSDSLDMVPAGRSGSKDSGSAGDPNSDETKSREMQKNFGRM VIDDTRGTSRYVSSGFWSKLNDELDAIREETQKLTDEDADESDYEGTPTD SPTTGFGSIADHHAFVLGYRSADVNLRKCHPLPSHVTFLWSVYQENVEPL IKVLHVPTTELILRDTRRNAEKLSPGHEALAFAIYFAAVTSLEPDEVETN FGANKDDLLAQYRFALE…
CCG_04579	SM000906	chromosome 2	868	97204.4	6.01	Nucleus	MSNDPSVRRILPQDAHASQAAHASQAAQMGSFSFAPQQYPQRETQKNYVFVDEHNRHKRLKVMRACEGCRRRKIKCDAATTNTWPCSACIRLKLHCVRPNGYDGSGDSVTTYEPILNPSGQFQHMSMQPQAAPGHFKPESDVYASQAAYQDSDQSAFQPMPFDASQSQHNLHYTTVPPPPVSVLDQQYSSQNAFPTPPLQQGSRQDSSPEAYSSDSYQQQDLADLLGTLKVDELGTAPYLRNKASFRREEQPAVEDDDDFGAVLPPITAGPGHKIRIPPELMPDEASALHYFDLFFSHVHPYVPVLDRSQFYHQWNTAREAISPLILEALFAIGGRLAEDPAQGQQWLALASRHADSFMDTPRLSTLQALLMILKAREAAPKRGYYYRSWMTVVQCVQM…
CCG_04631	C6	chromosome 2	500	54908.9	5.83	Nucleus	MDSLGNVVAASDEDRTAAGAASRQKSCNACVRGKRRCDKRTPRCSRCAAKGLDCVYQRMPPPPARAPRPQPPATGCASASSAAGGDSSSSSSSSSACLPEFDMVFDLDSLGTDTSPESLHADVGMLGGAGGLDFSIVDLMNASGSGPEMWNLQGYGESKMDLPPLPSGPPAAPLTPLSQQQQQQQQQQQPPQQQQQQQQQQQQQRLPIRDASLLKPSDQACADVDPLQVHDPRTRVGFVVRFLTSLPSTFARTRALPFLHPRLWTAQLPKAILAAFSAATAYSACSPANKAWTMRLVADAAREIHREGERAATPADKLARVQALTVLNSVRVFDGDVGLRAAAERETGVLVAWIKDLEGVKDELEAETRAQRSALREPPESWESWIFLESTRRSVMIAY…
CCG_04634	PF11951	chromosome 2	502	55120.6	7.59	Nucleus	MNTAAGSRRLSAANKGCSTCTRRRIRCDLAQPTCKKCAKKGLACPGYGPRLRWAGGVAVRGRLKGQNVPLPDRADRPVSVLADAADAEAEAEPLGPRQGPSAQDGVIVSPAGLDQTLRKSAREFIEYYDKNIAGLMVWFDSEDNDYRRRVLPLAANTPGLRLAVAAISAHHGAGTFDHETPRFSEAARDACLGLIQNQVREMTGRLTGGSELTSQSDMADAEWMLAAILMISTYEMANAQTAAAESHRMAARTIANVFGHNEASCTRVFDFLRNQLAVLDVLSSTTSFQLSDVERTVLPPPSMANGLFTQYLTLLQSVTLLSRQRMEAPSSDSNMGSSGGSDLTASSIRSQFEQARGATLLAAGRLQMQPSVVGRDFIRLVDIYHHAGILYSYRCLGFV…
CCG_04678	PF04082	chromosome 2	1048	114458	6.88	Nucleus	MMDAAMAQPQHEAALVDSLYRTSPPFAPQPRHHHVHHRSALGLDHRTAEASPPLSLLLSVPNSAAASAGKHQVQPHWPAGAAGLGFAVARTRNTSAGADITTTTASSAATAASLTIRNASRGTASASTSPPSLPSTSLSSPSSRSTSPRPSKSKPAAAMPGRPASKRSADASGPGDDDGYAPGLGSRNGGRLKLPRTDRGPDDFSSVVKSRLQSYTRTGQACDRCKVRKIKCDALPDGCSHCVNLNLECNVTDRVSGRTERRGYLQELEREKNGMLAHIRDLEKLLRDGGVEVKSWQGASWAQYHPDDMGNAVPSAASSDNWSQVGSVWVRNHSPRPPSRFTPNFPRSQWESRPEQNHIGVGPDNAPLSSIRGTKLSLLGTTIDTMSFDLPDMDEPGDD…
CCG_04847	C6	chromosome 2	692	74815.4	5.87	Nucleus	MDDEEANGSPRQAAWTSNRVDGSRIAGKRDERNAPDIRVNVVQMHLASSLTIQDAIALAWLAMKTPSPAPRISALPVAADDWADTKSERKSNVEAMLRRTGSERTTSQIKTAGVGPDGAKGRQSEGPRDPGQAQMPSVQSLALKQVDKASIHDPPPGPGSSGPGKPTAGRVSIVVSIVGTVSGEDPEREPLDMRTRGRRPLTCSLDCPNKESRPVSMLQTCSLLPHPYMGRTPTDAAPLSTCQSVPKRRACDECRARKLACSKEADGCARCKREGIPCHYSPQKPMGRPRKRRRVDDDAASHAPNAAPYGLTASETVGGLDSQPELPADLDFFGQDAGSNMTFLDLLPNIFHDDSGDDLSGLHSYAQPQVGGQHEQMFGGSAPSMQLTGADLLQGIGFD…
CCG_04978	C6	chromosome 2	423	45599.9	5.59	Nucleus	MPYQYIAPPPSETAMDMSQSAYNPGYNVSPQDPSAADGDARDSEGSYEEQNSNMRLRRSFSTPNTAQIQQQAAQETQSQSGAAGEKKRNKLGYHRTSIACSHCRRRKIRCIASPDVPNRCVNCIRLKKECSFYPVDQQPSADNRSRGPPRQTAGSSVGSTTPSPAVAAGSPGEMPSNAPVSAGIAQGGKLQTAGDEYFPPDVKVPSNGMPSSGQYGYANQPPTNWMSADVNATPLSKPENLNMSWQSYPTESPMSTHFSPYTQPSTASATWASGTSEAGSHDEMAWSDLQPPVRSMSYSGESTGSHQQVQYLPVGQGQPFERRPTNYSDMYPQAFGAPVATMASGSVAGLENQTPLMAGTVPSNAEAWQQQMLSHGQNPYAKQTDVFGGWQYDKAGGSQ…
CCG_04992	SM000906	chromosome 2	917	102092	5.75	Nucleus	MDPAHIFRQGLGSVPPRQNQGYAAQPRKLPQVHDDLSDDDGSGYRVAHTLTACCRCRQRKTRCDPALPRCLPCERSGSACEYLDTAKGKKINRYYVIKLQDRVRALEAELGQYTDDESEYPRTNEDIVRPGGMIRLKASDETPRYLGPSSGIAMTRLLMEEAKRYTESHRISELIPEVRARSRARMQSMQMASPIAGRKKSYPMVSQHPAESLPKRETVSKLVEVYRLQSQLLWPVLHEKDFERDLEAVYNGDSDPYRNFVVRMVIAISLQKLEIQYAGLADSYYVAAMQHVEAVIRPKGLKTLQCLILVGQYSLQTPTRTPVYYVVGLATRICQQEGLTDEQTIATGYGLDAQTIDMRRRLVWIVATMEFGLAYHMGRPSGFATGDDRLDVSFFATVD…
CCG_04993	PF04082	chromosome 2	790	88281.1	8.64	Nucleus	MEMRPIVIGRTDPALLHPGLSSSFLPRRAQTPQMSTPSWTRLLLPRLAAPSASSSKPSANRRSPPHCNSNVADAIASHTHAREYARLASHIRIDQPSSRSRLDDDDDDDDSVDAKVRQLAKSLARPASAKTMPRSSFSRNPLLRVSRPVSACSRCRAAKVKCDGKLPACTACEKAGRENECSAANDQFARGKERSYVAALELRIEKLERRLQYAKSRKASVALHDTDTSAMAQVDRRDSLASIRAAIHRKAARCRENHDVNSIVSDFGFLSVDATTRDFEPSTSNITFARLVLAAITNDDIPEPTQLGLPARQTAHALVHYFMTNIYSLFPCFSETALLTILDDIYQQDERVIKDSGYWLLYMVLAIGSTAQSRSINDEHYVQGINFVSKALGHADRAL…
CCG_05097	C6	chromosome 2	415	45599.4	9.94	Nucleus	MIKIPQKREKTIQVTTPPFQTMHSATRKACRMTAARLRLPMRKENAKRAPGNSSHRKGRQGDLRQNFSSAAKPRLKLKLSRSQLGQARTGHGGSLIRTNRLKQCNSLADLASHSSRKMYAGQGYARDDAEYRPRSAAGDGPWEPCEGNMDQPDPSPQPSDQFNIPYPPSPDKVETLLRSSTSTNKVTLSEMRSFSSDVNPVGYRGLRHKLSVLRFRITRTPVAGASKGAEAVAQSDGAGETPQACNAPNSNGDARRSWATVHKFNQAIPRRSALHQRDGNTAGWAGRGMEETRMGESIKTCCERCRRRKIKCDRKRPCSRCLSHDQCSPVSKSFAQAPEGQVASPRHGWPGCRNCSHGRHMPPKAPFNADPDLMNGLEMDGSEGDAMAGFLADLGDDLG…
CCG_05418	SM000906	chromosome 2	896	98071.7	8.9	Nucleus	MPPPGTPLLPHLLARSGQLDSCVGAAGKPSLAAENVPNITTLNEEAMSRTRTSSQHRQLGFSSIGHRRNSRRREPSRIRPPENVTSRAGLLVNRFLLLGFRPHPLSGSASPQGRTARAAERGMHGARRRPPPEPCGAGMEPLACVSCRSRKLKCDRTSPACARCLKVAGECVYPESRRKPAFKRRNVKELEARLAQVEEYLNHDSFDLPNFTSHPGSNFMGDGQLMGLGYSETVPPFEVQEELNSNFFLIQYHHIPVIHSGRYYQAFYGGPLRKPPICLQYAIWAMAASGHSKYDQRVVQPSRGPRPALTLEQGHGEHFITLAHAQTWSLVAAYEAKCMLFTRASMSCAKCVRLTQMMGLDRLDGDRDDLPPALGPTTTWAELEERRRVLWGAFAIDSH…
CCG_05527	PF11951	chromosome 3	865	94825.9	7.35	Nucleus	MTATLSHQTVSVKDAAAVRKRRRRAPAGGASDDCFTCSKRNTKCDRRRPYCSQCLEIGNECSGYKTQLTWGVGVASRGKLRGLSLPIAKAPPVSREPKKPPVGRSPSNSAAPIIAAHWGEHQDHRRPHHCGPIDIPSISHVPGSAPTTPYPGPAYDYISMAHPESTTTVHQGSWGSVHYASNMVHTPDATSKYSKFPLPLITDGLSSSVDSVSDGDYLSPLSQSYPRDEMPFGSSATVVYDSYPAHRNSPVPQSPPSALVLDHSRAPTSCPGLVYAPSEPSSSLASPLDPFDTHLGHKLMRECDSLCVPQVDAYGTSPNPAGHIWTSPHGREDELQSPQSERAQARWSALRVADSLRVSPDLVARMPFFMDYYKNTMTPSMVYIDGPRNPFRDHVLQLA…
CCG_05812	SM000906	chromosome 3	897	97863.9	5.77	Nucleus	MASDAANDSSSPTPSAGSDAGEKSKKRAAPGDAPQKSTKRRAARACVSCR ARKVRCDVVEGAPCGNCRWDNVECLVQESRRRRKNLVTANAAGGSGGGSA EAQQLWCKAPAAASPPQPLATAGADAARRTSSGSANDVRSSFGSGDVDGH VPHMIYQRSAGHRADPGLLFRAPSADAALAALAASTAATLPSPQLPWNPS LAGHADLFGSGRTAQFLNSLELPDASAQLPPFVRPLPAKIAPDDVQYLHA KGALSLPAVALQNALLQAYAEYVHPYMPLMDLHDFLGVVGRRDGLNGQTS LLLYQAVMFSAAAFADMKYLREAGYATRKAARKAFFQKTRLLYDFDYESD RLVLVQALLLMTYWYETPDDQKDTWHWMGVAISLAHTIGLHR…
CCG_05829	SM000906	chromosome 3	895	98426.2	6.74	Nucleus	MADSIQVDASPSEHPAHLQQRTRALLSCAPCRTSKLKCDRAQPCNECVHKGRHDLCAYVSQPVTPKKSTANVISVPKKLAANVMSARKKPAANVTSARNKPAANVMSARKKPAANVISARKKSAANVISARKKPAEKGMSSRKKLSEKGIFAWLKRLEGVVRNLMDGREAVGRPPEQQEAPLVEGHVIEDLKTYYEDAKDEDEGASPTDELDELEMLFRSRGGPVNRDELLAQLPERHVADQLIAVYFSSMSPFRHAIHRPVFTRTYARFWQDPSSASFHWIAQLFMILALGDLSSSFAASHEVEADSLRPAYDRIKKYRFCAGRALVWGNYTQPTIVTLPALLLYVEAQFLFNRAVHMSCYVLSGVCLRLMLKMGLHRDPSKLEIISPFEGEMRRRMW…
CCG_05900	C6	chromosome 3	628	67034.3	9.56	Nucleus	MSAPSSNGGSVSPRQAATPKNVAFELMFSNSPQYRARLPMRVQIYPHDTTDSIVTTVKNFYGLYSGPTGSRGVSFEDDNGNTLIARYENFSNNMVVYVRVIEESPSPFAPHPFHPATIGSESYYAAEGYQAPQPQHFEQDIPRPGSRASRRRSPSPNVIRGRRSDSASTTSKKGRSRSVKDRRSMAHSQADAYSDSMNGYSSGDGAPSSASGKNKDQLGNTDISVENIVEGGRRKRAKFESSELPLFAPPQMPAATSNPSVSPARRIEHHRPSLPFVHPGQNPFTNPRPMQSPQTYNNNGLAHSNLYATPASHCHRSHGSIGYVSNTSGVATGLGVLPTPDPTVGSCMSEEDKDVAIQLMRLGESSNISHGRTSASTMDDTFSGRADAASSTGATSDGE…
CCG_06056	SM000906	chromosome 3	492	54932.9	7.14	Nucleus	MRTSRACDVCVLRRVRCDAQRPCSECRKRCLECTTLRTRKKRGPKGPRSSTTDRIRRLQRKGMAEALHSSGDSNDGGEHRQTPETAASWTTDGQDMMGSCASSTTTDEAMASFPSPPPPRRIPLASYTHFLDVFRQRLYPIWPVVAVDQLLADIVLDDDDFEAYALAAAVCAATIAQLRLEEHTALPDAVSSLRFALDAQHFRQLFEYRESCAMPSLLTAFFLHMYYANANKLQTAALFLREAITYAHGLELDRPHPYGSCEEGERSLRLRTYWLLFVSERTFCAQNGLPAILHPIDAMPPVEDELENADLQAFTRLTRLFSCLHTDILSPLRPGAEAMDVARVSLCCDVNGDACASNETQQVDLCITRQWIRILAWEYMSRHFAMSCQPKFQALSLFL…
CCG_06133	SM000906	chromosome 3	563	62806.9	5.85	Nucleus	MSQPADPEARSQARQRPGGACEECRRRKLRCDRRQPQCGMCEAAGAVCQVTTNRAPRGPKRGYLKAMQARIGKPPPFCSAGPNVWLTHQMARPAALEGAMLQQHSGGENLNSTCDESWAESLFTADQDQHVLPWDFPVADVETLLQDSGLATTIGCPPPQSSAESTFGGAETAASPSPSQGFDSNPDEPASPDPDPRTGALEGPNGLCTTNISSLMQAELNKQQKEKVLTRDRDQLYFDRIHAFTPIVHSGRYSSWARQAAKTKAQLCLQYTLWTSAASASAHYQDVGETLYREARRLIEELEEKVTSPAMPDIEHIQAWLLLAIHEFMFIDFRRGWMSAGRAFRLIQLDWFRDIDASDTSAVQTRWIEMEQKRRTFWMAYCLDRFMSLRSGSPLTFDE…
CCG_06237	SM000906	chromosome 3	761	85137.3	6.49	Nucleus	MTENPEPDELVPVAELTPEEASRIIHSHRKVRYGTACWPCRQRKVKCDNKQPCENCVKREHPQLCSYKPNRSSANKHAPAPAQGHSRKRAHSFTDGRDESRKAERQESWPRTIRALLDSPDIYIPRPPLTAAAATLDETESVGDRYLGQNSIPALLREQSSPNDKTDSVDIRRDMRSILGLDTSAPFPLMSSQHLHALTRDISAELPSDRDVVKLFRTYKEIPQPFWGFVYDMDDLESKLMVYLEDRSRSASSTARSSTPVAASWLAILFAVLAVGSQYHESPYHIRTRDSQKYIQISFHFLRVGNFLLRPSFDSIQALLLTSFVLLNDMKAEASWALTGLTCRLAQSLGLHRPSPYDGRESAPPDAKVKEMIRRKLWWTCVWHDTLTSLSFDRCPMTS…
CCG_06421	PF04082	chromosome 3	674	73894.4	5.03	Nucleus	MLSFNVFQTRPGAPLTEAPGQACDQCRRRKSRCDRHGRVCGNCAKANSACTYLAAPKRRGPRPRARAARDAAKLAASDVPDSVGRLQFPSRREVNDVECMQEQPEAPVQVAEARGGAFERASVSFALPDEDICGNALPLTPAAASEWLRGCSQSQTSNDAAGSSQNGVGHCVEAQQAGSGTCFGDLPTQSNDVVDAPYLNSSPWPCDESEALQLPLAFFEPYVTLFFDRLYPVFPVLDRECVTALLHADESLAQPVSGGAYALLASLSAAVVVQLNIGDPQVAAGGLNDSTAESSPGPGQPPFSAQFFVSQCLQARQRYAFIEDADEWAVLTSFFLFAYYGNLDQSRSAWYYLREAIGLAQSLGVDDAGSYAGLDAETQQRRRRLFWLLFITERFDGLQ…
CCG_06497	SM000906	chromosome 3	845	92790.2	5.55	Nucleus	MDCVTSRPVACLRCRQRRSYCSKEKPSCSRCRDGGLTCVYEGARKVLVNESYLRELEAKAKALEAALEQPGASNAGKGRNAAHDEEEDFEDEQPLLEPFTQLRLEKPSTSFQGPASSDNFLRSVRQLSGFYGDDGSLDSDSNFYEPDALPSRRQVFLLHSRLPPIDVARRLFATQYMYIGTIFAFADPHSFELLLLEAYGGPPDASDRDACLEYAKVLLVLAFGQLYSVNQWVDFRGPPGFDYFTDSLKLLPETHEEGSMLCVETLALAGYFMQNMNRRDAAFQYIGKALRMAISLGLHQEVGPLYCSASPSRQGGREGEEEGEADEAALLDAAAREHRRRVWWSIYSLDRILCVKSGNPITIQDEDIGVDLPSRLPGDPAYCPAVVLRHYTQLSRILG…
CCG_07178	PF04082	chromosome 4	764	82956.2	6.55	Nucleus	MPAAGEGTRSNRKGHYSCDFCRLRKLRCDRPLPCTNCVSRGKKCHFGPAASAGQNARAPSTSTSAATTPQQHQQQQPASAAAPPPLVSPQPAAADQGGLLAEVQALRKLAQDLERRVVQGSGHQRDNNGDFSRSASASSPGPCRVDISPAPSSDLGRVSEVVAHLERVSMMQSSHEPIYVDDLVFGVERIQAIPRAPSYTAQLGKPTRCVWLPRHDEARVLLDKFVTNVSYIHHVVHHPSLPAAVDDVYRQIGGQEPIKPGHLVLLLSIVASATYVWAAHDDVGGEGPLFSSSAQANAQTPMWIKTTQNMLNAGQESPALALETIQGIIILSFLICNLEGVSLRYRSLISTGLLLARELGLHRIDHESNAAASNTIQAEMGRRVWWYLVATDWLLAARY…
CCG_07375	SM000906	chromosome 4	640	71729.5	8.4	Nucleus	MPPRREVKACDRCRQLKIRCDRASPCQHCTRSNAECSLHPALETCDEASS GDATIPSAVSQLTEESKASTPSSKLASDSPTSPEITKKRRHRACLSCVRC HRLKVKCDKKQPCTRCRLSGWGKHCTYTHRIEDEATTSAASEGGSPFVVA DEEPDVVLTTWHSRHRGMSHWKALLSRLNTLSGIENSVFLTASKQVTQRH NECAAGRALPGNFPFNSPGAVKYVALDKVRELVESHRARHREYIDSYLEL YQCIHPIIDTPQFLAQAVRFWHDPTSTNVAWLAEFLMVLALGCFSVRRDP EPTVELCMAAEACLSKTPFMLRPNVSTMRTLCLVVMTKQVVNGTCWSFDS CWSLLGVIVRLAVCLGIHRPLPPPDSPPVVFRDWESGQVLWT…
CCG_07391	SM000906	chromosome 4	751	65803.3	8.21	Nucleus	MPHMREVKTCDRCRHFKRRCDLLKPSCTRCVQAGVRCSFDVAETAVPGGASAGTASSSAIPAQQRYQHALAPTGAQLPPMQMGPTMQSSPPLSSSSSSSSGAGVPLAAAPLVPPHGSAVGPSAPRAANAAAPAAPSSAASPGQEDLAGTPTNGLISPMTSTESPEPNPASTADTATPHDAPATSGASAKGARIVRKRKRNCLSCLRCHRLKVKCDKELPCGRCKASGNGRECYYSYNKGPNGGKFPCPTAPVPSSKDEKKPQMATWQVQHRVRGSSHWRELMTKIGALASSATGESSPLANALEGVGTNACLANFCLPGNFPFGTPGATKYYARDAVTRLLASERARADEYLERYLELLDVVNPILDMRTFREEIDRYWQDPNAVSLCWLSQLLMALGL…
CCG_07489	SM000906	chromosome 4	933	101844	8.11	Nucleus	MHAVANDGGARDYAPFRVRPSRSPERAMPFWGVTDYPLAERTREGHLNSDNRMPAATTVAAPESHHSRQHAISHLAKAPDSAGGPVPETRPPTRLSPTDGALHLVQAASLTPEAYAGGVPGRLTARVIASSALGSPKPASAALLPPSCRPPRPIYGMLASAPASAPGPGPGPAPAPQAQQQQPGISAAKLTRGTSCVLCQQRKVRCDKNKPCANCFKAGVECRVVPPAPPRRRKKRLRGKDLVERLKKYESLLSEHGVKFDAIGHHLRSDGPLFDDVDELENDFDGLNTSPEASASPLAPQNERPSSWFSLHKEFRASEQLLQDSSEDEAEGGSTIHRAFDKLFSNQDGFPFIAGGQATSVTDAHPSTIHIVQLWQIYIDNINPLLKITHIPTIQGQII…
CCG_07856	PF04082	chromosome 4	703	75292.6	5.77	Nucleus	MAPWPSQQKDHAIPQLSCVMCRNRKLKCDKLEPCTTCKTSGAICAPIHRPRLPRGRHARRARPKTPPPSSVPHSNSPPPGSHEESQHATRRRAQSGAAPDTTCPTTPPDTNTDADATAAATAAAVDGNLGTRIAALESLAQQGAAGTADIDAGINALEELAVQSTEDSQGSPPQFDAPALSSPGSWNLGLSGDIWADMMDVQYPLEAHEQIDVPESHSYATGQDAALAGSGVGCIGDRGPLRFPGLGSFLNAPSPVSLPRDTVGAIKLCQVYLQNVDPIIKILHRPTLTMWMMFEGSPGVAGDKSVQALECAVCYAAAATMTEAQCQAAFQNSKANVSAMRRKMCEDAIEMAGLLTTRDMTVLQAFVLYLVGRRSEVKDTTVWALVALAVRLASAMKLN…
CCG_07862	SM000906	chromosome 4	703	77882.6	6.23	Nucleus	MNMDPNAADVSQQVSIAPAPAAARSGDIRSGLAADNPTAMPFNCQACVRKKIKCDRHVPRCSSCRKSKLQCVYRAPPARRRRRKQSLPRDGHERNLLDSRNHLAPTDSVASTPTAYDVSTPALHTKGSTPASAVQPAKTGKLLIGDGKTRYVDNVLLLEDGEGDLCDLSDSDEDDGYSDDVGSDEGTPTVLLGLLAAHTVSGAVLGATQSLAEQHPSHLEAMRLWNIYTQNVEPLCKVLHTPTVAKMVEAVSKKPNEASKNEECLLFVIYYFAVFSMPDADCPQEFNVSRKQLMSKYRMAVCQALVNASWLRTKALPVLQAYILFLIAMRSQIDSDTFWILTGIAVRLAQRMGLHRDGEELGLPPFEVQMRRRLFWHLLPLDGYAGQVSGSGISITPDC…
CCG_08076	C6	chromosome 4	391	42157.8	6.05	Nucleus	MVLSHSLPSPPADEHKSGLSRKGTSSSGKSAKAANRVSKRANSNAGAAVHHHDHMTHGTSMDGRHKRVWKACERCRMKKTKCDGEFPCKRCKDDGMVCTAGVRKKVEYKQLPKGYAEVLEHTQFALIATVVKLYSMVRSAQPWDLGEPELNDRGQPVIHNIAQKLGCIRPNSDIDLPVHSVFPEDEAGMAELARQLEEQQALEGEAQGGGGGGSSHRETTGSNRGDADSSMYGRADRASSSEADHSDSEPDYRQLAQQHDYRRQAFGSGSGSGSGNSLTLSPQSFTGTTVSTDFEFSPTGQDMDTSGLFPSQSPQVASFPAWALAKPPSDVTMHFLQQAGLHNPDMLSQGLVEAGFDTIKPDILSCANPDVMMGMGDPMIYSGFDGESMRL
CCG_08116	SM000906	chromosome 4	883	97383.7	7.13	Nucleus	MAGGSSRASGRPDAVRPSSGPSAPQATAPRAKKRAPRAAESPGQKRRCISSACVACRKRKSKCDGALPSCAACASVYSTECIYDPSSDHRRKGVYREKADSIKARGSTLQILIEAILNAPEDDVPTIVRRIRACDSLDSVAQQIVNSASDSGDATPDEVDEDSATGFMPIEGEKELARRMGELRLENGSVRFIGGTSHLIYHDDPADELDVESQLEQYPLSDSPMTSWTRVTTDVGLVTHLINMYFHYHYAYFTTLSKRLFWRDFLRGRAGLERGTTAHCSPLLVNAMLALGCHFTDVPGAYGTPGDSRTKGDHFFAEAKRLILANDEFAKTRLVTVQALALMSVREAGCAREAKGWVYSGMSFRMAQDLGLNLEVSGVARQRMTDEEIDARKVTFWGC…
CCG_08139	SM000906	chromosome 4	936	101828	6	Nucleus	MLSNPLQRYSPYHQAAAASSAFSNHLSQPQVNTNAYATFSPDSSYGFQQLEQDTAMANPPMPGPASDPNPNQHLPMAAGRSLATSGLVRRRISRACDQCNQLRTKCDGQRPCAHCIDLNIGCEYMRQKKKRGKASRKDLAARAAAEAGGLPSPNGDGGNPLAATERADALAGIPQGHAVSRRTSSDELAGTRSDTEFQGRHTNASSEISDQSHFADDTQMDTGSMEDAQALDLNGYGGLHAGYDRQGMGGGAMMANPAYSNDSMPGYPGLPFGLLPQSPASFNSGPGFRVGNSPLNGYSMADGTSPGWGMPVPSPPCQYQPQVPHHNYTHANLRYPVLEPLIPYMGGIIPIALACDLIDLYFSSSSSAQMHPMSPYVLGFVFRKRAFMHPTRPRKCQPA…
CCG_08302	C6	chromosome 4	399	43813.8	7.89	Nucleus	MSLTARERDNPPPRRKSCAACIKAKRRCDFAVPACLRCSQRRIPCEYPGR SVRNRLAAPSPGPAMQVAPGVDAVLSAAAAPLVQFDGVGCMDGMGAMDQV AACGDAGLLDFSLLGVPVDGTPMDTEMIHQPSALAPPTAKEFQAVNEAIT KRLRFAIEEINQAPAIMITETQTPWCHALLYREGMPRSMQGKYAHAACAL YMAKNRVNAPIIFQAIEVRVCDLLASPPPTTFVEMLAHTQSLLLYQIIRL FDGDISARSSAERIIPSLEVSTMDLLSHVRFDVGSPADLPLYPLAPTKAL WRDWIVHESARRTVLFSFFFLQAYRLLSGQRGLTCDGRLGLCHAWTLSAH LWRARSPFGPVLEEARAEDVDRFGRMWISCLLGVEEAEGCLN…
CCG_08360	C6	chromosome 5	267	28530.7	9.86	Nucleus	MPHMREVKTCDRCRHFKRRCDLLKPSCTRCVQAGVRCSFDVAETAVPGGASAGTASSRAAAADADGANNAIVSAVVVVVVVVVRSRCSPCSSPPRATPWLGRWAIGSKSCKRRRASSPIIAASPGQEDLAGTPTNGLISPMTSTESPEPNPASTADTATPHDAPATSGASAKGARIVRKRKRNCLSCLRCHRLKVKCDKELPCGRCKASGNGRECYYSYNKGPNGGKFPCPTAPVPSSKDEKKPQMATWQVQHRVRGSSHWRELMTK
CCG_08506	SM000906	chromosome 5	688	76222	8	Nucleus	MDAAAAAGGADGA GSEPCYRKFAIQSTFGSARARRSRKNRPCDACRRRKTACVIASKPPCLFC QSRGIACQSTPPSHQLPSLPTPSTVQDSPSATSPPGPAAPDPAARQPPRS GSAAAVHHSLVCHPSPAAEHPEPPPPPPPPPAHPPTPPAPPPQAASPAHT LEDVVDRTAYYMGPASEQDTFLLDAFRYGILSEKYNLDANVVQVHGGSAL PDDRPVHFLFLEVGHPDHVNRARQDASDSIEAKVWPYGEHLLRLYFRHVH PVFPVVSKVRFLRRYHVDKKRIPACLRGAIYSLASVFWRFDAALRGTPCP CQQHELVDHAHAALRREIENPNLFVLQACLLLIHVTPPAIDSMEAPTTWT LAAQATACAQMIGLHQDPGQWNIDVTEK…
CCG_08568	SM000906	chromosome 5	856	93962.3	5.83	Nucleus	MPGILPMKVIKVGSSAQSRIAQACDRCRSKKIRCDGVRPTCSQCANVGFECRTSDKLSRRAFPRGYTESLEERVRQLESEVRELKDLLDEKDEKLDMLSATHGNRRTSVSGPPSPKMPKDGQPVHCEDTFRVQGPPLLSVENSDSCFMGLSSGRSLITSFKRKLQETGKPCDDFNPEAFFHLQGCPPLTTEEPDQSRIPPRLFSDRCVNVFFQEWAPLFPVLRKPAFLRVYEEFVADPEKVRCNYQLAQLYLVFSIAGLSSESPDYPRLASCEKQWTRALEAVLLENTMDTLQCLVLALLYCTMRADSKRLQHYNCVAVGLSHRLGMHQSQKGFSFGALTLETRNKVFWTLYTLDCFTAATLGLPKLLKEDDVQAEYPSDTDDDDDEYATERGFQPTLP…
CCG_08583	SM000906	chromosome 5	901	99657.2	5.98	Nucleus	MDHMSFQMPGMAPPPLMNQPPQIFGAYGPDGLPQMPPDLASHMFPDSHLLMEDTNEAKRRRIARACDMCRKKKIKCDGKLPACTHCINYKTDCVFTQVEKKRSPPKGAKYIEGLENRLGRMEHLLRLSGLLSEDDNGATDLGELEKRLAEKTRQVSMATASNPTSPSHAPSAAEGAHPTPQSALTSPEPGKESQKDDKRKSITPAEDSPEEEEVEALSEMMCSLVTNQCGETRYIGSSSGFSIFSPRGIQWVNEKTGDESFSKMISEVSVDDHKWTNWKPEVFGDLFQRPVFRPLPPKHEAMSLLKDYFENFNCMFPLFHQPTFMHLVERQYSSDPYQGSGWWASLNCALAIAHRLRVMSNLVPQEEDDKAWSYLKNAMGVFSELVMRNTDLLSVQALL…
CCG_08748	SM000906	chromosome 5	861	96092	8.06	Nucleus	MHNGADDKLRSPSAASARGRNHPEPESDYQSDDDHENDGPERSGKRRRLVSVSCEICKQRKVKCDRGQPSCGWCARNGAVCEYKERKRPGLRAGFGKELQERMDRLEAILKSHSDIIQASIISSPQTGLSLASIRNSNPSLASDHITPRDPPHMYATRRSEPVTTSHADHAFCLQKQAGFAPNSQGAAGFAVPPTPPVPDAFRPQLQMSNVSASVQLPPIQSTPHGQDYYGPGQPSFHSSNGDMTQAAGEEPVDPYKDMPQYDLLYSLVDLYFKHINTWCPILHRRTTLDAMFGPVILGEPDKIILHAIVATTMRYCTDPRLTNERREQYHQMSKERVLLYGMANSTVKSLQALVILALDLCGSSNGPPGWNIMALITRSVVQLGLAVESNSFSVSPRY…
CCG_08796	C6	chromosome 5	277	30093.9	7.63	Nucleus	MEMQPKALTSNPPAAGVTRREPQSHHRACDACKRRKVRCSGAAPCQHCSRSRENCSYSSASGKAALLRMLQEARRHVQALEAAWKRYLPDIDPAYAIHAMQTAATLPSPAVTGDQEGASSPPELELATIEALEWDETLDSGAIADSIGSLAILNKVSGYLGPQSGTALLSHLQSSIGSFLSDDGWGGGSLRPRNIARAHSDDLHVQMSTAGFQACCLDWYFKHYHKAYPLIHEGNFRAMFMGEVGLPHYGISKYRHASQGPSQNPRMDPGQCFSTLC
CCG_08888	C6	chromosome 5	584	66323.6	8.18	Nucleus	MPAVKRPCLQCKEKHVKCDEERPKCRRCVSKQLPCSRPAKRTVFKHGSVASFSKDQRWVNSEAKHFRFHPRGGTAARDPSSPEHPTPRVSSASTDPVAAAVAERSGEDARSNRASQASHSPVDADHERPIFAPGLLQSSDSGHGTQSAAVPPAMPSIPCLASSASQFSPRLYGRRTESQSTPSPCSYPHEFPSIPASRVPIPRPLDDGRRRFPLQDVQEACLLRYFIEEISHWFDLCDENRHFQLVVPVRAQKHAHLLDAIFAVAARHLSRLPQYRTARGILYHGQLLPDLDEHAAVEYMLKCIPALRQFYDVEDDEYRDSIITTAVILRQLEEIDHEDDAPEHPLEKPVNFLAIIDAVLRSLPSQTVFGQRSLMQAAYWMALRQEIFNSFTRREAPQL…
CCG_08979	PF11951	chromosome 6	623	68044.7	9.05	Nucleus	MDGHDAALKKPSRRRTGCLNCRRKKRKCDERRPSCGACCKGSQPCDWGLKLSFRAENAHHLGRGHPSMRAAARRQPREHEIVDVTAEVVRDCNVSSPRGLDLQDGPGGGRQMDLGRPTSTAGSVLRDHGLPAASPGSASRSSGLPFDGVDSPLMTTADAAPADRPYLSQGGRPALRAFSGTVSVEHGDRLQGTGDGVFAPGSAYHELHSMLRNRLLHHVQPSAPGGLTSALLSREDECVLWRNWLDQVAPWLDMLDPERHFQHMLPAMAHDHDHLRCSMLALSARQMELKQAGALAAHHSLPLYQEAVRRLLPRLPSRSTAVIASCAILCVLEVLSCSPKAWKRHLEGCARLVEAAGSTGFVGGLEQALFWCFARMDVCGGLVSSAATLIPVSRWASAS…
CCG_00269	C6	chromosome 1	704	78266.9	6.4	Nucleus	MDRPRYVQLQPAPPEHRAEPDGASSLEPLESKRRRVGVSVACNACRRKKIRCDGQHPTCWPCHEQRMPCEYREKSPLLDESNTLLVDVVRILNDLPRTELMRVLGAVGGEGGASTISSALRGGMEAKQRPSDLSTAAAIMGNAFEALELEAQNPVAYPSLAPFDTGAFRRDPYRGLTESAAGTSPLLSTNPAQGILGTADTRRQAVGDASQRAGLTMLCDSRLRNLSIRHWTSVDISDDVAARCISLYLETDHPLFGHFDPELFVLHLTSQRHEHCSSLLVNALLCWACMYSAIDPQTDALAARFCAEAERLWEAERGTSSTVNIAAAQFLSLGHLGQGRDHAVLQYLGEACSMGTEMGLFGVEDGASAASVARLTGEAKQAHMYAAWGVFNWISMMSL…
CCG_00815	PF04082	chromosome 1	846	93374.8	6.49	Nucleus	MDPSAAHDADGPAALASANSTANAAAGASSASSDSVSPPTKRRRTAPILSECCRTCRLRKVKCSGNPGNGPCSNCSRLDLNCNFTNAEEEYEAAVSRTTPSHSHTEAGTLRKRAQRACSQCHSHKTKCSGDLPRCKRCEAANLACEYTPAKRKFTNVRIQNSAKPSGNNPSTPGSANRSDGIVSPSLSSSDGAGPFAFLKETTNLTAEDLLVRKDLLLRHVDAYMDNMYWLPSQGFIHPDNTSDLVEQEGTLDPAHAAGICAVASLFVNPHEEGRDFGQRCSTLIELYLFHNVSKFSDGQLILFALNITYNVIQGSITKVWQCFGIASRLMLGLRINWHVLPRGRTFIQQESLRRIGWHFFHIDRVLADGFEGYISCRAEHMKIPLPCDEAAFRDNRPV…
CCG_01406	SM000906	chromosome 1	650	70638.8	7.6	Nucleus	MASASGMPGSAPRPPSPVADRPRRRPASRACDRCRRRKAKCDYVNSTGGCTHCRDNDLRCTFDLPLARRGPKSKKGGADSSVPLGPGPGGGPGAVSSFSAHGPLPPASLPQGAGNTAGGPAFASPSNSSAASWEPVGGLSISHVLSPPARAFPAPGGHATSALGRWHALSRALALRNASIERIVNRCLDLFFEYLYPLTPLVHEPSLRDGLAFFINQCSAAGTHPPSHAELETSPSSVASVGESWPRFARDVRPNSLTGGETWPDATFTFITAVCAEAAFLLPKDLFPEGEAVADVFLDASRDCLNHYLEADLESPNANSITIRYFHSNCVHAAGKPKYSWHIFGEATRLAQVMRLHEEALLEGLYPIEAELRRRAFWIVYMGDKSAAILNNRPITIHK…
CCG_01411	SM000906	chromosome 1	763	85017.8	5.75	Nucleus	MESTSSSRPGFAGSAPNGPAAEDAADMDPLLDMSFIGSSDQACKECRRRKARCNRALPTCDLCIRYRRHCLYEKHSRTPLTRKHLTEVEVRLERAEALLRQMRTLVPPQLRTWERAGSTSAASKPKADETFDFSRDPPQPKIRDDEPSASEKARRTSVPCQPSHPHVEGSGGTPRQPDADHQRMLEGPPLEDFEWSEKESPYAHGLSPDTVDDTPISDGMASLSVNEREGGYLGVASGAALLRLLEPDSRRRTPSRPDYDASPLVPVTSQPNPNRHIAESMIDAYFRLYHVSYPLVHEPTFRAQYSEVIARPNGPCWTALAYIVAAIGVWTSGSSSADTLDLALFAQARSILGFNFLEVGNLSLVQALTLASNYQQKRDKPNSGYNYLGLSARMAMGLG…
CCG_01424	C6	chromosome 1	507	54596.9	7.07	Nucleus	MAHAAPDLDLHKRKRDVDDNGAAAGGHYHSSSTASQQGGAGYINYLPRTNAERLGLLHGDADTFVDIVAVLDRHESLAANLGAKLTGPRLLKGIEKFFDGPIKTNSSQPFANPISWLDVVSFAKANPSDFVLTAQPDGVRCCQFMCKGVRTEITEDDWRLISSGALDRFPLEHPFEEDETAELATLDILEQRASILYKKADEVAARARILHHKLGHRKSDVARRRKGHDGSSGRFHAANHRLPRPAGFSPSYDLHADLLQQFMSPLSPMPPSRSTSGAGLSVASLGPLSPSLNPPHHHRLSGQSGRSSTGNATDSGTPTATDNRGEIYRSLITQSTDKLAKGDVINPPCDRCRRLRLQCVKHLTACQGCTKKHAKCSWKSVAEEEIARLKFDVGAEGEL…
CCG_01503	SM000906	chromosome 1	627	69435.1	7.35	Nucleus	MQQQQHAQAPSAERPYRSHLRPACVPCRRRKSRCQTEANSASCLTCKAHRTECVFPDGPRAQAAAAEGRRRARRSAAAPGPGAGPAPPMAAGAAAAAPPAHEDEPLALAAADDHHVNLHIVGPAVTNDSQVLSDYLSGIPEATRSTRMVIPESASRSRPVLFTMVQKRPLGVTVNRSPSAERLEVIEKLLEPHAAAVIDEYFTKANGCLPLLDEDSFRRQYREAKDRISPALLACLYAHALVYWRHSRTLARHHCPDSRFVWNLANEAVYSELHLAPGTSIIKAILLNIGGRPTTSLIGNGVLLGSAVSMAHSLGLNHNPLPWKIPQSEKYLRMKIWWALLLHDRWISLAHGTPPHIARAQYDVPLPTLEYLCEGNPSERRVRTASVFIALTGLTDVLD…
CCG_01505	SM000906	chromosome 1	824	92803.5	6.37	Nucleus	MVVGLFVARKEKPPPAEPHDGQRTLPGLKLKPKLVERCAQRSRWMPHYYLWAELVGSDAMEQIETQASDLRYLAQAPIALSDSVSVTYDTPQPRAQGSPPSSAPFGDNSASTGNKRRSVDDGPSSGQKQTRSKRNRYISIACNECKRRKIKCNGETPCQRCGNLNLACLYAPNCCSNNFRDTDEFKTVMAQLSHLQDEVNWLNQTIRSMQADPSRLAPPSDRIMAGSNPVITQSPSQSSSSMQRPDPSSHAKATAAFRGPTSMAFSLDVANTTIANMGYRGIDEPDDQDQQSSDVTMQTSSMPFDPILEYDKDEMVRLCRFYEDEIGIMFPVLDIQTVIAHAKNISPFLESARNQRRHVGAINDTKTMQLKVVICCALVVEEHGHSDKAIQLYGSMEAV…
CCG_01600	SM000906	chromosome 1	1307	142697	9.09	Nucleus	MKGHAAGTEQMRPDWTCETPAWCPNPRAYEYTVPRKASKHPSPSRDQGHRLSASSTASTLQSPPARALPPAPWKRLHPHLDEQRSAWPGLVPLRSGSSLHLKHVRRPPLLSSLPYHSAQLDANDGIDKPTRAVTSPSSRGSPRLERIMVTGAANISCLCPINTIASGPVRGVPVSYATETFARPGPQRLLTTTRGIMSSCPPRLHLHQAQHGHPATSQPFYHPRDGGAGLHDNSTPVMDASQFGDFAFPFSSLPDHGPSQNHMMAMPDHSHVGFDDHPAAHYSQHHAMAAASLPPSSHTMASMASMPAPVFRADSEKRRSSPGTSDDCAQDRTSPAANSLEDPAADEFGLHGRGRADGTDLGGKTRDDRSGSTPAWSELKTKAGKDRKRLPLACIACRR…
CCG_01756	C6	chromosome 1	613	68435.4	7.53	Nucleus	MALASSSGAEATDGSGGVPAGYGRSCTNCSRAKRSCIRRPEGGSCDMCSRMGKQCVQMETRRTRRPRSRRKPESMTAKLEAKLNDLVSMLRAGQHAGQQGHASVHSSSQTPPPPSSSQPRPSRLDSLAAAAAASPQPASSFCSDAPSHTKSSYYVRPEPTPEEAEMYLSKFRDWLTYFPFMHMPPDLTAEGLRRERPFLWMSIMNVTSMSLPQQHMLRDRVREEVARRLVLNHERTMDILLGLLVYLGWATMNTGPGTKPVLVLYSQMAATILFDMGLTRAPNEEQLSGLYLRVWSIRPAPPPKIRTMEERRAVLTFWFCTSVCTSFIGKMESLGWTPHMDDCLAVLEREGEQPSDEVLVALVKIQLIGEEAHKLLRREATGETGQSPTYIFKAGLQSR…
CCG_01819	C6	chromosome 1	1067	118213	6.98	Nucleus	MAQTQHGTAHSPGVSSTALGGQRSQSQQAAASPQQQQQQEQQQRQRQQDVGGAASQAQHKRVYQACIPCRRRKVRCDLGSVDNPHDPPCVRCRRESKECFFSATRRKRKTDGDEGSDVDEYVVRNGRKRLHASRSPPPPRLDRRFYSEVPLTPGGSHGRSQPLRRPDGSIRPRGGRDGEFDGEGDANQTLENLEARAVMRRGMYGPHDALDLLYKAATDRFVVDPRRKPSDAADVASPAATHRREGSIASVTTVPALHATPHVAPNRDPPRPSSMSIKMEQQQQLHQQQAMQQQRRQRQQQQPIDPELAHQPGLRSNPGYISALKAWSRFRFVRAGWFTAQEAIEYIDYYYKYLSPMTPISPPTFSDPASHITLLQEEPILTVTLLTIASRYRQMPGTG…
CCG_01824	PF11951	chromosome 1	501	55758.4	6.36	Nucleus	MDPLASHRPMNRSPNGCWTCRIRHRKCDETLPTCRECSDRAIPCHGYGQKPEWVGDKALLRVELARIKRIVNRNFRRTRRQQQAELSNGRSGSRQETHANDAAQMRGGPNQEMAFREAQLLVHYLDYIFPLQYPYYTDEPALGGRGWLFWLLTKRGPLHQAVLTLSALHHHTEFAHTSASRASELIGYHTNALQRLRQAISECAVGRFAENREQLVEFLACGSALISFELFQGGGTNWQPHLFALVSVVNSLSPDAVARGGADVDQPLLNGIDLAQRFLVTKVIWLDVLASTATGTAPRTDYRAWLGLDEIDMSRVMGCQNWAMVAIGDLSTLAFQEVEPDAEPDYARLREIGRRLEEGLEGLALSTEEPSPMSHALTKVFAAAALVQLRTTIPGTSFS…
CCG_06544	SM000906	chromosome 3	749	81572.7	7.27	Nucleus	MGSSPTQTPSSGMAHGRGKRVSRACVSCRVRKTRCDLDSDGVTGNPPCRRCVEHQLECVLAKSRRGGRRIKGVKGGLPPSNKGSHGDISPSSNGQRASRIADNDISEHFRQPDQHKAGQESEALEGWPSPPQSAPNWRGGSPSGSTHVLEVSRQDSDGLEGHIASTDLLNPSDALDLLAQVADLDPGGHGNSPGRAGANSCSAQGPAQGAASSTAYFPLIADGILTWPEVSYLVKRYHDKYHPFFPIAYSSVFDGRPISEWAEKEPYLLTSILTVASKDEPSWFHIHEACSRNMENLVSKLMYAGSSDIGSVEALLILAEWAPQRPQDSSAIGCGQEDHGAWMLVGMAIRLGYLQRLEQTALLPETGAQSVDASRKRIAWAACYMSDRQVSIRLGKGFW…
CCG_06588	SM000906	chromosome 3	934	102012	8.78	Nucleus	MGCRVCRARKVKCDGRPNGCRNCERLQLDCVGDSAAASDGSRASSTPVALRKIRTYRSCKNCRLSKTKCNGDRPKCARCSVKGAECVYDGGSAPRWTRSLKRAAASGPGPGPGPGPEREGTETTAATERDEVSAAASEAGTSATNRAGPKDRSRDATSAHALSWLLSSGLPTARNLRRVVEQYFANVHPLRCFAFVHKPSFMRQLDKGFASDDESALLHIVCAHGAKFLVLGSAHGSAHGDLTPPPALRAAGNQWAKRAEHLMLANFGKISVQRLMTAILLHDFHFRLGEYGQALMISGLAVRMAQALKINTEYDADILCAGGESAGPSVASRESRRRLMWACYVLDAWAGSGVDQLTLLRENDIKIQLPSNERNFGLRIPSVTETLGVGHVLQFLPPA…
CCG_06591	C6	chromosome 3	564	62882.6	6.15	Nucleus	MASPAAKTHVCATCGKQYQRNTHLRRHEATLPEFRRGQKPQSCEACFRGKLSCDRASPCGRCVARNLACRFRELPDVGTSDHKHDDTSKASSYSSSSTSQPDAEMSFLRGLTNPKAETMLDCFTNNQVVNENIPEMDLDMEPIEDGFPSLNEEDVAFIPWAFPPSLNDQGRELYHESDSLPAPQGFGPSVPALTADGLGALEKFSKTIIRELSTLHSNLSTDPSYSKAFDPEAAQSVFAPHSLRKFTTTFFRLSHMYVPVVHMPSFGSEETSTALLLAVFLAGATRSPPRDDALSAKGFLRLAEEYTFRHLKDLMAKESASTRPVIEALQAALLIHYIQFMANSVETRRRNRTQRLPALVSAFIHEEACIRAATWTTLGDWHQSGMFHVLPLTSIKEMR…
CCG_06615	SM000906	chromosome 3	964	107425	6.76	Nucleus	MSGDISEDDAGPLSASDWQLPDAPSPADSIKSDTELDDRAADPNAPSQPIQKRRRVTRACDECRRKKIKCDGKQPCTHCSVYSYECTYDKPSNRRRNPAPQYIEALESRLQRAETLLRKFMPEVDLADPNLDPAIQQEFHNREQVRANAAKLRVGPPCEPDANDAKLTTMIDSIGQLDLDDKGGWDFHGTSSGAVFLRRMKDHFRGMMGPMTKAPFLPRPERPPGLMSLDSPSPAGHSPFSAVSSYPDLPPKDVARKLCYYSLSCATCLVRIIHVPTFYERFDKIYDRPIDNLNQEDTHFLGLVYAVIALGCMYNNLDDAKPKSGAYKTAMNEGFKYYKTARALLQDLAECRDIVSLQALLFMILFLQATSNLSACYAFIGLALRSALRIGLHRHLQHE…
CCG_06661	SM000906	chromosome 3	664	73161.3	7.84	Nucleus	MPAEKRPSHMLDEANGAASTSTTAGSSPKPGGGSDETTQHVASGASDYTVCDQCRMKKIRCGRERPSCSNCTRLGLECEWSGYGKKPNQTIMLSHVVMGLGTRIDQLERAISGIQATLAKLDPELCAASLHTPAPPPPTTTRHASASTSTSPSSSSSPRPRKAVLLPGQFHLVHGADGSQQYVGPTSLDSLIYNFSQSVVAPLCRSRPGHDTHSEKMVNAAEKLRALASEGEGANFVHDGSPPTSPPLVILEAMIDPYFDNINPYVPIWSKGYFRRRVAKFQESGDELRHRGDIVCFNSVILLTLTAKYLRASAKGVQPGLSRGKSIDWDLNKSFLSNAMRAIQNIQVLLTPRLINVQALLSLYLVAQTHWGSERASLLLNLAATAAKSIGLHQWEPSR…
CCG_07028	SM000906	chromosome 3	708	78419.4	6.76	Nucleus	MGRQQPPRQRPISCTLCRVRKLRCSRVFPCSNCTSRGVVCQHDGAPHSRDASASAGTKDVSAADLLERLERLEALVASQARVASQARAAAPEPARPAAYPGPSQPATPSSSSLVPSRLQRLTADALWLEKSCSGQKLLDSLVADPITFRTCPIRLIAKPSSFVFDPDASPGSLGATEVVKCIWLPQRDEAHGLLQKYTSDVSHFHHITHAPSLPGLIDEVYNGLDQGNGVSLGALALLLSICTSATYAWTAHDDARGLYANAAEANSQTTAWLKAALDVVDYAHRTAHVSLECTQGMIIVFFVLCSLEGVSSRARALVAQSIAMGRELALHCIDHPNNPAASDPAQMDTIKTEIGRRVWWYLAASDWMLSQFSAPQEGTYTVLPSRMVVRKPRNANDDD…
CCG_07059	C6	chromosome 3	687	76324.9	9.84	Nucleus	MSSRRFTKDSKSSSPDAPSPAGKPMCLNTTLPPGRSDHTGPLGRDELREQQDFGPRWCLRVADSRRAVRRTTTRRGGGSSGRDAGYASVCRIGRLIRMESRESQPVRPPHPVPTITTAPGRTANERRRRSCLKEPPPGGSELMIPAAGCIFAPIPKVVGMAMTMADNVIRKACDRCHSQKLSCKRVGEEACERCVRLHAECRSSPSLRYKKQQQQQQHQQQYQQQQHQQQQQQQQQQQQQQQRRKQKQPQPQPQPQPQPQKQKQKQKQKEQQQQQHQQTQQQQQLQHQQPHQQHPTTAAETVVVGRRSPKRRRTGSGLNLAQPEAGPITPHAADRHSAVGPDPALELSDFNFDFEQLAFLTPPHADHLSHPVLPGTVDAFQAPASFTESWEQQLAPSAD…
CCG_00914	SM000906	chromosome 1	710	78065.4	7.89	Secretory	MKLNTELVSPLLALPISVGARGSQAPFSSIVRPSTPRVSDSRNHGFHRPSQRGCVWEQHTAAMVAGQPPALAGRRRDKAQLSCNLCRRRKLRCDRQQPCGTCSSRGLSLSCTYPDNNVPHPACTAPAAPSTIRGRLNQIESLVESLLQNSPAAAHPAEPQLCPRCLDQLPRDVDAPLPPTPLEAPDVGKLQLDSAKTVYVSSAHWTAVLDGISELKSLCTSQDLSDQAVAIDPAAGRDAAGPQMAKERPRLLFAHHTPVSKRELLAAMPERPVVDRLVLTYFNTLLLPSIFIHTGNFLQQCLVLGDYVNGGPHAIEALLHYQVIEQTRYPDADVSTWLLMGTILRLGLRMGYHRDPSHFPGISPFQGEIRRRVFFALHAMDIMLSLQMGLPRLIKDGQW…
CCG_02277	PF04082	chromosome 1	1268	138307	8.59	Secretory	MPLLFLRCFLQFLDKVLINYANIMGVSTSLGFRGNGFAWVATAFVIGYTVAEFPRGSSSSASPTRPAWNVRGGHRRVVKDAQITTSTPIRGFGHAAAGMCFSIANIIGPQASKQHETVGSVVATRWALAPRCWDAGARSVPFTSLMRLTSGSPPAADSFEKGLCLLGSSAPFATAAARDLTGGSLWPRTDASGLGLLRCVDFAQGPSQNRWRFAHDATRKADSKGSFSELAVRAFMFMALSQLYALMRDVEVYRYWARGQIASPIEPPATVVVTGANGFIAQHCVAALLEHGYHVVGTVRTASKADLVEKTHSSHPSLDLVVVEDITSAQSYLAALRSTSPSAVLHLAAPFHYNATDFEQDLMIPAVRGSTAILEAAAQMKSIRRVVHTSSFACIYDAA…
CCG_02319	PF11951	chromosome 1	733	81170.7	6.73	Secretory	MEPTLALVTEGGALAWSVNKNMTSDGVAWDAMVLPSPSPTEAAWRGASMTAPIQTGQLSPVSSGMDVTVEGSSGPTTAHSASSSCTDSWSIGYVERDDVDEDAQWDHWERSSDDALIVPKLEPVEDDVNLNDLKAAPSTPGLQDTNGSPVKLKRPRGRPRKHPLTPAGSASKVTKGRSKTGCITCRKRKKKCDEAKPRCMNCEKNAVVCEGYHEKQLWKSGKERAEDERLKRECFPIITMQPIFHGVETTEDKIFWKHYVNHFSNVLTVEGEAKNAFKDIILQLANQHQGLMHSILALSSKHIDFDSPCGSKALQENPTTNRESLQQRAEYHHGEAFRRLNDAINKPVDKDDPEYQTALAAQYGQILCLLLGTRAEGNPRGEHRFHLQAYQRLFEGSPP…
CCG_02528	C6	chromosome 1	528	57998.2	9.35	Secretory	MLSVRRPFDTTPSPLGQCPGVPHLASGASDLVWETKGAESEAPARSRAYP SPPMSGSPPLPPKAAREANEQGEAPALYSSALLQDVYRERSMQQPPADRR QHLPPPVPVSRPYPQEPSRGTYGFQRPHEEPMSQTTLYSPQQPHGMPHGV YQQQYTASAGPSSEGSYSVMSRASGLENQSYASPKSQRKTKGHVASACVP CKRAHLRCDAQRPCSRCLSNGKEDACVDVQHKKRGRPRLRDDRDARYDPL RLPQYPDISLRRPLGVYGPGDSGDQGFDDSLQRNQLYRPLEAPMSGTLPH REFDRASDARGYGAASLAAVRPEPAAYLTMGMEFSKASPTFLDGIGVVSV TGRRLGDIVVNTEAERIFSIQNQLADEQKRREPNYLPPILGH…
CCG_05684	SM000906	chromosome 3	866	93882.7	8.39	Secretory	MPLTILPGTASGASKNAAVDTSTAARPDAPETPTAPTDALMHD TTKTTAPSHGRRPRNAQPAVSSSARCSPPPAASPPVASTAAASAAGRLQI RPSLEAPGSAACARSAHRPPPRQLSDEPNLAPVSPAAAPRAVAPRRRPER RGRRPPPKKSPSTCGVCRVRKVRCNGARPLCANCQRLGFPCSYDDAEPEA WTAALPRRRVRQACLGCHSRKARCSGHLPACERCRAQGLECVYRPGKRLR ASAGGSCRGARSPQSHEGGDNSDAALTDHPGTATPSTFNHDVACPDDDFE ALIGRTLDQFFRHVHHIPMYSFLHRASLMEQYTAGKVDKALLLALVGITS CLTDMGPGAREYGDRCIDNAEALIFADYTRPSAFKVQALVLMIKHRILS…
CCG_08276	SM000906	chromosome 4	771	85531.3	8.39	Secretory	MDLMDPAAVSPAFGISAGSVAGSASGSATGSVGGEPRGAAGGAADAPSIKRRAPIACRRCRRMRSKCIHDKGKPPCKSCDEAHIPAEQCIFPVRGQPDHDREYRHPRTRADKASSRQGSTPKARRNILDGPVSRHQPAEDWDNLPPLGDLIDGVNRFTRYYFQLGFIPKQQYPERLRKDHRSVNLFLLLSILSISARLSPSLKARYGTGVKAAEFFMERAASVAIGEVYQEPTLERCQAFYLLSIAQQGSGLRNKSYINMGIAMRMAALMQLHREETYQVQNPTPDLVIRAESARRTLWMLHSQDSLHSGPLSPVSLAAADITALLPCNEEDFAHGREPRSRAALEGTPPAADDPSLIRDPNRSLFATLMQIHHFWGIVGRRAVSYSKSSRPWEPMSEF…
CCG_05095	PF11951	chromosome 2	894	98440.3	8.32	Secretory	MLELPLLNSSGGIGSVFCITDQVVRTPRDKHHVAAPPSELDANTQAHINTQYCEIPNGPVARDRRGLWRSWPASSETPNKTAGCLALRQVADVRGCYEHSHSHSCRPLPIRSAKATDPGLCGCRPAGTELVQASRRQPRDCLSSPRFGRLHVTVSPHPDPHSDAPSAAARPSPLHCAALTALHCAALHSVRTAQRRSGIGSQIQMPSAPPDNRKTSSRAPGSAVNMAATQSAKPKTASKASSGSGNATANAKAKSQMHRRSRTGCFTCRLRRKKCDEGSPACTACRHLGLQCEYKRPMWWSNTDARRRHKEDIKNIIKRKKLAEKSSHAIQTSVGSPPGLSHSLPTSATFTDPLDRTRSASIDSHFSAAFNFNSPPTGAEYGVYNAQVHPDFIFNAYSP…

## Sheet: Table S5
Table S5
Table S5 Blast analysis of the identified C6 zinc proteins in T. guangdongense.
Number	Gene ID	Best match in NCBI	acc #	Organism	e-value	Ident	Homolog of known function	acc #	Organism	e-value	Ident	Role	Reference
1	CCG_08139	Xylanolytic transcriptional activator xlnR	KND88529	Tolypocladium ophioglossoides	0	0.8	xlnR	O42804	Aspergillus niger	0	0.51	Controls expression of xylanolytic enzymes genes	Noguchi et al. 2009
2	CCG_06056	sucrose utilization protein SUC1	KND93688	Tolypocladium ophioglossoides	0	0.85	SUC1	P33181	Candida albicans	3e-34	0.23	Regulates sucrose metabolic genes	Kelly and Kwon-Chung, 1992
	CCG_06421	sucrose utilization protein SUC1	PNY29703	Tolypocladium capitatum	0	0.8	SUC1	P33181	Candida albicans	8e-19	0.24	Regulates sucrose metabolic genes	Kelly and Kwon-Chung, 1992
	CCG_02169	sucrose utilization protein SUC1	PNY29042	Tolypocladium capitatum	0	0.93	SUC1	P33181	Candida albicans	4e-33	0.25	Regulates sucrose metabolic genes	Kelly and Kwon-Chung, 1992
	CCG_00181	maltose O-acetyltransferase	PNY23851	Tolypocladium capitatum	0	0.9	/	/	/	/	/	/	/
	CCG_08276	chitinase 1 precursor	XP_018178292	Purpureocillium lilacinum	0	0.79	/	/	/	/	/	/	/
	CCG_05812	Cutinase transcription factor 1 beta	KND93926	Tolypocladium ophioglossoides	0	0.83	ctf1β	none	Nectria hematococca	0	0.69	Activator of cutinase genes	Li et al., 2002
	CCG_01013	Sterol uptake control protein 2	KND91908	Tolypocladium ophioglossoides	0	0.93	UPC2	KZV12451	Saccharomyces cerevisiae	4e-15	0.53	activator of ergosterol biosynthetic genes	Crowley et al., 1998
	CCG_04586	Sterol uptake control protein 2	POR39718	Tolypocladium paradoxum	0	0.85	UPC2	KZV12451	Saccharomyces cerevisiae	9e-11	0.43	activator of ergosterol biosynthetic genes	Crowley et al., 1998
	CCG_02464	Nitrogen assimilation transcription factor nit-4	KND91601	Tolypocladium ophioglossoides	0	0.89	nit-4	P28349	Neurospora crassa	2e-85	0.28	Activator of the nitrate assimilatory pathway	Feng and Marzluf, 1996
	CCG_08116	Nitrogen assimilation transcription factor nit-4	KND88528	Tolypocladium ophioglossoides	0	0.86	nit-4	P28349	Neurospora crassa	0	0.64	Activator of the nitrate assimilatory pathway	Feng and Marzluf, 1996
	CCG_09094	Nitrogen assimilation transcription factor nirA	KND89434	Tolypocladium ophioglossoides	0	0.86	nirA	P28348	Aspergillus nidulans	6e-39	0.3	Regulator of nitrate assimilation	Narendja et al., 2002
	CCG_02875	nitrogen regulatory protein OTam/TamA	XP_018150096	Pochonia chlamydosporia	0	0.8	TamA	AAC96024	Aspergillus nidulans	3.00E-151	0.49	Involved in nitrogen regulation	Small et al., 2001
	CCG_02255	Transcriptional activator protein DAL81	POR35570	Tolypocladium paradoxum	0	0.86	DAL81	AAA34557	Saccharomyces cerevisiae	2e-78	0.28	Activator of nitrogen catabolic genes	Bricmont et al., 1991
	CCG_04992	Transcriptional activator protein acu-15	POR36545	Tolypocladium paradoxum	0	0.89	acu-15	P87000	Neurospora crassa	9e-27	0.24	Activator of acetate regulatory genes	Bibbins et al., 2002
	CCG_00410	Transcriptional activator protein acu-15	KND91656	Tolypocladium ophioglossoides	0	0.81	acu-15	P87000	Neurospora crassa	1e-11	0.21	Activator of acetate regulatory genes	Bibbins et al., 2002
	CCG_03393	Transcriptional activator protein acu-15	POR34573	Tolypocladium paradoxum	0	0.89	acu-15	P87000	Neurospora crassa	6e-39	0.3	Activator of acetate regulatory genes	Bibbins et al., 2002
	CCG_04678	Transcriptional activator protein acu-15/FacB	KND91044	Tolypocladium ophioglossoides	0	0.83	acu-15/FacB	P87000	Neurospora crassa	7e-33	0.23	Activator of acetate regulatory genes	Bibbins et al., 2002;
	CCG_04262	Regulatory protein LEU3	POR34470	Tolypocladium paradoxum	0	0.95	LEU3	KZV09701	Saccharomyces cerevisiae	3e-39	0.24	Activator/repressor of leucine biosynthesis genes
	CCG_06591	Transcriptional regulator MET32	KND89067	Tolypocladium ophioglossoides	0	0.71	MET32	KZV12491	Saccharomyces cerevisiae	0.0002	0.33	Transcriptional regulator involved in sulfate assimilation and sulfonate metabolism
	CCG_02459	Positive regulator of purine utilization	POR34655	Tolypocladium paradoxum	0	0.9	/	/	/	/	/	/	/
	CCG_04993	Pyrimidine pathway regulatory protein 1	POR36544	Tolypocladium paradoxum	0	0.89	/	/	/	/	/	/	/
	CCG_02072	Quinic acid utilization activator	POR35312	Tolypocladium paradoxum	0	0.91	/	/	/	/	/	/	/
	CCG_00730	tRNA processing endoribonuclease Trz1	XP_018177959	Purpureocillium lilacinum	0	0.83	TRZ1	KZV10020	Saccharomyces cerevisiae			tRNA processing endoribonuclease Trz1	Krogan et al., 2006
	CCG_05829	rRNA-processing protein fcf1	KND93545	Tolypocladium ophioglossoides	0	0.59	fcf1	KZV12579	Saccharomyces cerevisiae			rRNA-processing protein fcf1	Rempola et al., 2006
	CCG_06615	stress gene activator	KND91500	Tolypocladium ophioglossoides	0	0.94	/	/	/	/	/	/	/
	CCG_07862	Transcription factor vrtR1	XP_026611570	Aspergillus thermomutatus	0	0.66	vrtR1	D7PI00	Penicillium aethiopicum	0	0.6	Viridicatumtoxin synthesis	Chooi et al., 2010
	CCG_07856	Viridicatumtoxin synthesis protein R2	D7PHY7	Penicillium aethiopicum	0	0.5	vrtR2	D7PHY7	Penicillium aethiopicum	0	0.5	Viridicatumtoxin synthesis	Chooi et al., 2010
	CCG_01961	Sterol regulatory element-binding protein ECM22	KND89382	Tolypocladium ophioglossoides	0	0.85	ECM22	Q05958	Saccharomyces cerevisiae	/	/	Ergosterol metabolism	Vik and Rine, 2001
	CCG_04350	C6 zink-finger protein PRO1A	KLO79155	Fusarium fujikuroi	0	0.59	PRO1A	CAC86433	Neurospora crassa	5e-30	0.24	Similar to PRO1	Masloff et al., 2002
	CCG_02319	Transcriptional regulatory protein moc3/OefC	POR35526/XP_018181546	Tolypocladium paradoxum/Purpureocillium lilacinum	0	90%/76%	moc3/OefC	Q9UT46/AAW55628	Schizosaccharomyces pombe /Aspergillus nidulans	/	/	regulated the asexual development	Goldar et al., 2005; Lee et al., 2005
	CCG_05095	Transcriptional regulatory protein pro1	POR36172	Tolypocladium paradoxum	0	0.95	PRO1	CAB89818	Neurospora crassa	0	0.7	Involved in fungal sexual development	Masloff et al., 2002

## Sheet: Table S6
Table S6
Table S6 List of the identified mofit of DUF3468 domain proteins in T. guangdongense.
motif	sequence	pfam	description	Biological process
1	HRRSKTGCWTCRLRRKKCDETSPSCSNCKHLGVVCE	Zn_clus	PF00172, Fungal Zn(2)-Cys(6) binuclear cluster domain
2	DIMRHRYATISSLCEALNRDENHQPILDATLGLIFFQCIVG	Fungal_trans_2	PF11951, Fungal specific transcription factor domain
3	HSLGLRELMGCEDRVMYLISEIACLESLKNDG	Fungal_trans_2	PF11951, Fungal specific transcription factor domain
4	NPLAQTPFNMTLTAWIDILGATMLGSSPTFAHTYRHKHLS	Fungal_trans_2	PF11951, Fungal specific transcription factor domain
5	FPILESNQHGSIGSELILPSLESNKGYLHCCLSIAAQHLKT	Fungal_trans_2	PF11951, Fungal specific transcription factor domain
		FerI	PF08151, FerI (NUC094) domain	unknown function
6	NITAAFRLAARIYLCSLVPGFHPAQPSPVGLVEKLAAVLQYIPSGPNGYD	Fungal_trans_2	PF11951, Fungal specific transcription factor domain
		Pex26	PF07163, Pex26 protein	protein import into peroxisome membrane (GO:0045046)
7	YKRPMWWSNNDARRKHKDEIKNIIKRKKLAEKS		unknown function
8	YSPYEIDVKTERQIFVNDVPTLRESTVSTFSTYQTPPPPGT		unknown function
9	RESLSEEAFNVNFFDFAHGPAQASRQVAIELDEGDQKLLDHFVQHVLPTI		unknown function
10	WVYLIGGSISVPGSAFRDFFEDRVAALGDVADSGSFGRMVVLLREVWRQN	Fungal_trans_2	PF11951, Fungal specific transcription factor domain

## Sheet: Table S7
Table S7
Table S7 FPKM values of the differential expression Zn(II)2Cys6 zinc cluster-encoding genes in T. guangdongense produced by RNA-seq.
Genes	dark-1	dark-2	dark-3	30min-1	30min-2	30min-3	4h-1	4h-2	4h-3	6h-1	6h-2	6h-3
CCG_00013	20.61	18.86	22.15	10.46	7.44	8.54	8.26	7.82	7.84	9.72	10.07	8.84
CCG_00047	11.44	13.84	12.32	7.2	10.6	9.54	13.79	11.98	13.22	9.06	8.4	7.93
CCG_00165	36.5	46.95	42.28	13.96	33.6	33.52	17.78	24.97	28.12	34.29	22.18	23.42
CCG_00179	10.43	6.99	5.81	6.67	4.39	3.68	11.4	4.8	9.34	5.76	5.55	5.03
CCG_00181	91.05	103.76	79.06	28.6	53.4	39.39	82.07	86.58	81.07	81.35	91.63	83.4
CCG_00207	84.95	75.37	110.63	400.84	219.68	267.6	117.86	156.82	135.94	232.6	287.1	263.45
CCG_00269	0.36	1.34	0.31	0.25	1.16	0.89	0.62	0.52	0.4	0.17	0.24	0.17
CCG_00303	51.4	56.29	44.39	45	59.17	52.94	60.58	58.24	58.9	57.03	53.29	51.73
CCG_00383	20.25	29.06	17.68	8.43	14.86	9.95	42.59	21.46	22.46	18.95	26.18	19.12
CCG_00388	1.92	1.75	0.87	1.84	2.3	2.34	1.57	1.45	1.4	1.06	0.88	1.32
CCG_00410	11.55	11.77	12.72	15.93	9.49	10.05	19.35	14.73	15.94	11.52	14.33	11.66
CCG_00700	1.87	0.62	0.91	1.52	1.04	1.39	1.59	2.19	1.42	1.98	2.05	2.43
CCG_00730	56.41	35.16	49.94	29.3	23.44	33.05	47.66	31.27	41.08	27.73	28.33	25.81
CCG_00735	13.23	13.36	11.31	11.55	15.72	18.25	18.22	15.8	16.82	13.77	17.53	16.27
CCG_00786	28.66	18.2	26.02	85.85	49.41	62.38	33.9	25.03	44.55	63.8	87.26	132.53
CCG_00789	42.61	20.5	23.57	31.26	12.52	20.17	10.74	7.28	11.12	13.37	17.62	18.6
CCG_00815	40.59	28.16	44.71	14.14	13.36	16.16	36.79	48.01	47.1	51.05	61.25	58.89
CCG_00840	141.18	120.38	145.02	39.44	82.36	82.28	55.15	62.74	48.59	62.46	49.49	49.46
CCG_00914	33.9	27.5	30.27	9.67	18.27	21.08	14.94	16.15	14.42	18.53	15.22	15.49
CCG_00931	36.86	44.93	31.82	116.04	99.26	107.58	52.96	47.55	54.43	55.27	45.69	47.51
CCG_01013	562.52	571.38	629.47	379.76	398.19	405.51	368.18	381.6	342.42	412.43	332.59	312.23
CCG_01063	1.5	5.38	2.62	2.42	6.22	4.28	6.04	5.72	4.67	3.37	3.85	3.6
CCG_01336	54.86	35.08	54.98	25.51	17.27	20.07	56.88	55.74	49.61	29.34	33.06	22.99
CCG_01361	5.02	3.8	5.63	3.13	2.9	4.53	1.12	1.11	1.54	3.15	2.43	1.51
CCG_01404	11.9	13.46	10.42	13.81	14.21	14.41	17.4	14.87	18.66	12.47	16.61	16.51
CCG_01406	68.99	66.87	64.69	99.36	75.45	84.89	77.96	85.55	91.48	63.97	66.11	59.19
CCG_01411	22.93	23.79	25.56	14.14	19.15	17.78	12.03	16	12.75	19.81	16.64	17.32
CCG_01424	49.04	35.02	48.8	17.01	16.59	23.86	14.93	14.32	17.31	15.91	20.4	20.78
CCG_01503	12.01	15.33	13.65	9.14	9.57	9.23	20.47	17.94	24.66	14.45	19.97	14.63
CCG_01505	104.76	70.48	114.89	65.74	54.76	69.01	65.82	80.13	72.15	72.11	66.19	63.48
CCG_01600	10.92	13.47	10.74	11.1	17.27	13.86	20.48	19.91	20.13	21.9	25.96	18.21
CCG_01666	10.06	4.75	6.41	6.93	4.55	7.25	5.52	6.29	7.84	4.28	5.06	3.84
CCG_01714	268.69	207	247.43	123.52	179.93	179.32	91.72	91.67	111.95	180.97	193.86	227.33
CCG_01756	40.41	38.36	40.09	42.58	33.36	40.41	19.75	20.45	21	32.66	29.66	29.97
CCG_01819	70.88	52.07	66.24	31.94	37.81	38.93	57.65	55.53	56.96	64.85	60.72	60.15
CCG_01824	11.7	11.04	9.77	7.48	8.24	6.87	18.88	11.55	14.66	11.35	13	11.75
CCG_01860	57.45	45.61	51.13	21.76	31.45	31.13	28.92	27.36	32.07	36.55	31.5	32.46
CCG_01950	8.55	17.22	12.95	7.16	13.5	12.8	21.81	31.92	28.9	27.66	31	25.88
CCG_01961	37.05	30.3	36.16	21.37	30.17	28.12	30.63	36.5	37.9	31.11	30.64	28.54
CCG_02002	17.6	11.79	22.66	22.51	9.9	20.64	9.32	8.75	9.39	11.15	8.29	8.24
CCG_02068	82.13	77.67	83.59	25.21	42.11	49.01	9.67	13.49	12.2	36.61	31.19	31.22
CCG_02072	31.9	35.43	29.34	25.5	33.6	28	53.14	52.51	49.91	35.57	40.01	40.35
CCG_02169	431.97	287.69	460.9	143.72	142.01	163.43	92.24	131.12	117.56	162.29	167.77	191.66
CCG_02255	13.76	30.12	11.94	28.83	48.01	36.84	40.11	53.17	50.65	65.79	62.42	62.22
CCG_02277	25.46	24.62	19.95	23.84	29.21	24.16	45.45	38.71	42.69	30.25	39.85	37.8
CCG_02279	56.69	67.33	48.44	66.56	73.85	64.24	122.85	101.79	115.2	79.18	93.01	85.1
CCG_02319	458.66	392.7	441.76	232.18	215.28	266.44	93.62	73.81	75.65	132.12	83.01	68.62
CCG_02447	119.64	144.23	164.28	165.85	218.9	216.34	306.27	365.06	339.65	304.94	269.51	282.52
CCG_02459	95.31	78.19	87.36	103.44	81.31	78.9	86.14	84.18	81.97	96.7	92.49	86.23
CCG_02464	27.85	28.95	25.63	39.83	33.75	34.89	27.68	30.76	31.6	36.78	40.24	34.57
CCG_02474	108.4	131.71	161.88	421.82	388.19	478.3	308.81	339.13	396.2	487.23	371.36	436.44
CCG_02528	20.44	26.72	23.01	21.49	39.58	39.77	33.68	38.35	36.23	34.76	31.38	29.97
CCG_02841	174.55	119.04	148.4	70.69	71.74	82.22	149.51	136.46	142.79	147.12	122.69	126.56
CCG_02860	7.83	26.47	6.1	7.34	30.5	24.67	56.27	46.01	63.17	31.82	54.18	52.34
CCG_02875	60.48	189.53	66.81	88.56	240.96	170.31	130.44	145.38	160.84	210.48	191.68	201.84
CCG_02887	109.11	89.52	104.56	37.93	65.9	53.39	65.98	61.03	59.1	87.22	72.34	73.78
CCG_03145	31.23	10.64	21.89	20.03	7.47	14.16	4.88	6.73	5.93	6.2	5.69	5.4
CCG_03204	10.59	9.48	8.86	7.41	5.66	7.8	14.76	12.03	14.59	7.76	12.54	10.12
CCG_03250	54.07	45.63	48.03	29.87	35.94	35.48	27.9	32.93	28.41	38.09	37.15	37.19
CCG_03355	16.6	16.58	17.05	10.88	10.52	14.52	13.62	14.56	12.66	16.52	13.43	13.12
CCG_03393	16.34	17.26	13.51	6.3	9.07	7.96	14.41	13.93	14.35	8.51	9.94	7.18
CCG_03488	20.8	40.72	24	30.82	51.44	43.1	139.86	155.93	123.8	69.23	89.04	75.22
CCG_03741	60.97	76.11	55.07	93.21	75.13	77.32	99.63	84.65	110.8	67.1	89.41	85.82
CCG_03867	11.64	15.79	9.74	8.48	8.32	6.44	21.02	10.68	12.21	12.08	10.79	8.5
CCG_03924	13.7	18.15	13.61	10.93	15.96	14	26.9	26.29	24.16	19.96	21.03	18.47
CCG_03940	17.85	19.02	20.28	12	11.83	14.56	16.47	14.53	15.55	16.89	13.77	12.8
CCG_04262	94.82	73.92	94.95	35.47	57.34	52.94	86.11	90.55	86.83	85.44	103.02	93.63
CCG_04321	66.34	57.65	75.45	82.15	53.88	62.4	67.26	64.99	63.92	58.24	45.64	39.08
CCG_04350	18.38	22.84	19.69	31.97	28.84	31.72	20.26	22.91	22.08	31.1	25.75	23.79
CCG_04579	42.13	35.76	46.48	30.41	36.46	37.33	30.66	33.11	29.35	36.02	36.28	35.28
CCG_04586	60.55	53.08	55.21	17.24	33.63	28.22	19.45	30.38	27.43	39.67	38.08	44.09
CCG_04631	31.63	19.73	26.37	22.13	14.56	19.18	23.82	14.52	20.21	14.75	18.52	11.72
CCG_04634	5.54	8.03	4.04	6.06	6.36	7.06	14.35	13.73	14.78	9.29	13.49	11.31
CCG_04678	31.13	33.14	30.5	41.74	36.86	36.8	41.22	44.68	41.86	42.34	45.37	41.14
CCG_04738	24.03	22.74	20.06	51.37	24.96	29.11	29.51	27.16	33.96	26.48	31	24.02
CCG_04847	53.92	32.43	38.7	32.56	24.27	26.98	26.41	22.28	23.16	30.89	30.45	29.32
CCG_04978	57.56	75.61	90.36	44.53	85.3	106.32	174.96	181.69	179.58	179.57	194.29	216.56
CCG_04992	45.34	48.36	43.9	43.95	46.54	43.41	43.77	54.07	50.41	54.39	49.44	48.64
CCG_04993	44.68	49.5	45.86	36.5	51.4	46.03	32.48	40.43	38.63	52.99	44.89	46.56
CCG_05037	160.65	111.98	168.76	70.17	71.42	91.13	44.49	50.7	55.82	74.82	79.56	66.12
CCG_05095	49.16	173.15	49.87	68.67	150.44	105.23	83.24	111.33	102.57	174.45	203.6	176.81
CCG_05097	74.85	65.77	66.66	69.47	64.44	63.15	56.5	54.6	53.28	61.05	68.75	59.26
CCG_05239	27.49	22.17	27.32	22.13	24.82	26.79	41.86	36.19	40.38	37.82	45.94	41.98
CCG_05252	57.22	47.47	59.97	218.53	199.94	222.48	120.48	121.47	133.86	177.37	176.35	185.8
CCG_05418	27.94	25.49	22.22	23.54	25.31	21.6	26.64	28.78	27.24	28.81	29.62	26.82
CCG_05424	8.31	7.05	9.67	6.64	3.35	4.08	6.46	4.04	3.81	4.24	4.47	4.99
CCG_05484	15.52	5.77	10.87	9.27	2.27	3.97	1.03	1.49	2.12	4.86	3.33	3.33
CCG_05527	113.89	97.07	96.39	43.15	73.21	55.31	66.07	83.37	82.33	105.85	119.56	107.96
CCG_05684	16.66	45.49	18.73	46.22	44.5	36.06	90.7	83.09	104.25	32.48	42.75	25.04
CCG_05743	14.14	11.58	14.38	9.21	8.77	10.34	10.84	14.2	11.69	15.68	16.38	15.42
CCG_05812	60.61	70.54	57.31	70.89	88.52	79.11	141.74	125.79	121.91	82.27	78.25	61.32
CCG_05829	39.61	27.58	35.21	25.03	22.43	26.82	30.36	33.72	33.91	41.02	48.51	47.25
CCG_05900	89.19	102.21	93.93	111.11	135.03	124.32	87.33	104.69	105.89	103.69	96.91	105.31
CCG_05913	122.67	134.24	122.54	37.04	55.81	50.14	73.3	77.6	67.61	101.8	65.1	70.37
CCG_06041	4.26	5.78	4.85	5.38	6.09	7.29	7.91	7.28	8	5.79	6.26	6.87
CCG_06056	10.68	5.84	13	4.38	3.64	3.39	2.86	2.32	3.54	2.45	3.48	4.5
CCG_06067	1.53	3.01	2.51	3.02	3.25	2.18	4.33	3.92	3.84	3.6	5.59	3.97
CCG_06133	13.83	4.04	11.99	10.05	6.16	6.3	9.22	10.28	6.09	8.98	6.35	6.36
CCG_06186	53.16	32.61	41.21	57.99	46.9	45.31	58.81	48.97	57.46	46.41	49.86	51.51
CCG_06237	146.45	122.33	148.22	70.85	81.97	96.52	89.89	83.17	84.98	106.76	89.06	91.44
CCG_06349	117.36	77.4	140.96	230.41	152.18	261.73	50.25	53.2	55.28	105.94	80.05	70.23
CCG_06421	64.06	92.57	57.35	30.33	67.97	70.5	66.69	56.85	57.5	56.24	40.3	45.1
CCG_06496	59.59	44.95	76.01	1330.76	798.46	997.76	1397.79	1139.41	1365.94	661.36	773.33	790.77
CCG_06497	12.33	13.97	12.07	11.01	12.91	10.68	15.46	13.58	12.73	7.27	10.02	7.77
CCG_06544	145.82	92.03	129.97	49.12	61.54	72.57	42.39	49.54	55.82	80.09	71.7	87.07
CCG_06588	16.41	25.21	20.67	17.71	25.32	21.96	70.4	69.64	56.71	27.47	30.71	27.12
CCG_06591	14.52	12.09	20.33	10.85	7.25	10.35	7.83	11.57	9.8	12.54	9.22	7.64
CCG_06615	142.3	123.54	151.57	57.85	98.13	89.04	70.25	86.57	80.58	104.05	92.01	98.84
CCG_06661	67.46	80.78	85.79	123	49.4	113.42	36.44	44.04	41.83	154.67	127.75	162.45
CCG_06718	106.2	84.58	92.34	62	62.29	57.72	54.64	66.61	66.02	70.95	81.85	75.69
CCG_07028	59.56	69.59	50.48	52.46	58.33	59.9	79.74	79.38	93.9	71.11	95.95	88.76
CCG_07059	6.55	15.68	5.72	13.75	15.48	12.6	21.06	22.92	20.94	17.44	20.43	24.23
CCG_07094	20	18.55	16.52	27.64	23.15	21.64	35.69	31.45	34.97	21.38	28.36	25.08
CCG_07178	38.85	45.67	41.07	51.72	37.94	38.17	89.38	97.57	116.72	64.33	102.67	89.33
CCG_07375	18.01	12	17.3	7.79	8.58	6.52	27.64	30.25	26.76	12.98	16.44	15.94
CCG_07391	138.63	114.99	123.99	61.17	74.87	63.53	75.86	69.49	76.09	84.37	91.99	98.16
CCG_07489	69.44	63.91	75.51	47.6	66.63	60.62	70.76	84.78	80.01	101.44	100.55	103.23
CCG_07856	502.01	335.33	516.2	486.97	372.03	477.53	549.34	453.14	576.06	305.18	463.05	617.19
CCG_07862	35.03	31.74	49.52	37.08	44.95	51.05	40.67	39.03	42.42	49	50.23	49.47
CCG_07966	30.75	21.53	24.48	25.64	19.29	20.51	31.27	27.46	28.6	26.67	25.83	26.92
CCG_07976	42.86	35.66	42.59	43.11	32.64	48.73	11.82	12	13.62	23.45	30.2	32.35
CCG_08076	142.6	146.14	122.19	67.77	64.99	70.09	167.73	143.96	144.47	140.84	129.21	107.46
CCG_08116	63.18	63.74	60.13	67.08	64.17	56.13	41.38	46.92	47.18	75.69	72	71.08
CCG_08139	21.06	25.26	30.83	43.01	31.18	34.23	48.84	43.8	49.56	46.6	67.19	74.45
CCG_08250	36.1	34.63	31	27.22	33.9	30.44	64.08	69.06	69.92	48.27	62.36	60.92
CCG_08276	51.68	43.09	51.63	33.59	36.24	42.02	61.49	73.96	72.79	67.57	72.77	73.79
CCG_08302	34.96	33.01	36.71	26.9	34.49	31.06	34.14	33.61	31.36	42.8	37.44	35.35
CCG_08360	0	0	0	0.18	0	0.27	0	0	0	0	0	0
CCG_08416	74.86	55.71	83.82	50.48	46.08	55.39	40.92	45.1	42.37	51.13	47.59	43.87
CCG_08506	35.16	27.8	32.45	48.32	41.67	42.98	37.19	23.73	29.29	20.71	26.68	25.45
CCG_08568	41.18	78.03	41.09	42.57	67.61	46.14	66.57	81.14	79.51	88.24	105.95	83.51
CCG_08583	48.39	49.84	46.15	78.15	98.19	93.47	57.4	59.16	53.49	58.7	60.44	55.7
CCG_08656	17.82	8.73	21.11	8.44	5.85	9.92	13.37	9.69	9.42	7.47	10.08	9.97
CCG_08740	73.7	57.26	61.95	41.4	41.46	45.64	37.37	38.72	44.57	50.9	66.26	68.23
CCG_08748	207	282.07	125.47	112.9	203.57	122.14	247.91	207.7	200.49	137.66	175.65	130.12
CCG_08796	1.82	0.77	1.27	1.4	1.54	1.69	1.4	1.73	3.14	1.19	0.82	0.66
CCG_08888	9.26	13.37	10.27	83.14	45.28	53.31	18.28	14.58	17.44	17.27	20.26	16.07
CCG_08979	0.49	1.45	1.49	0.57	1.69	1.42	3.39	3.55	2.47	1.26	2.62	2.19
CCG_09094	15.96	18.25	15.31	25.76	26.12	21.71	24.12	22.92	21.1	23.95	33.46	30.33
